# Supplementary material for: Correction to: Hepatitis, testicular degeneration, and ataxia in DIDO3-deficient mice with altered mRNA processing
Source: Cell Biosci. 2022 Sep 2;12:144. doi: 10.1186/s13578-022-00843-1 (PMC9440595; doi:10.1186/s13578-022-00843-1)
Supplement: Supplementary file 1 — Additional file 4. List of genes over- or underexpressed in E16 vs. WT livers. [file 13578_2022_843_MOESM4_ESM.xlsx]

## Sheet: edgeR_CDS
UP-regulated in E16 vs WT				log2FC >1	padj < 0.05
ID1	logFC	logCPM	LR	PValue	FDR	genename
uc057cch.1	-5.43465	5.86435	112.408	2.90823e-26	1.40402e-22	Prdx2
uc008jgt.2	-3.72599	5.25864	99.6256	1.84108e-23	7.11061e-20	Tor2a
uc012dfy.1	-3.12912	6.20553	73.3468	1.08757e-17	3.00028e-14	Orm3
uc007btc.2	-2.62396	5.37951	69.6893	6.94232e-17	1.67579e-13	Fbxo36
uc008qxv.2	-2.66562	7.00294	69.2155	8.82722e-17	1.89403e-13	Gstm3
uc008agb.2	-4.00885	5.01371	64.5842	9.2495e-16	1.78617e-12	Gtf2h5
uc007tce.1	-5.43115	4.00505	59.7977	1.05126e-14	1.69175e-11	Sh2d4b
uc008mkt.2	-2.60351	4.72136	57.5657	3.2688e-14	4.85568e-11	1700037H04Rik
uc009gyx.1	-2.29307	7.314	43.6492	3.92841e-11	5.05743e-08	Saa3
uc009qub.2	-5.35449	7.17397	39.3085	3.61855e-10	4.36736e-07	Gm3776
uc009quf.1	-5.15105	8.31648	39.1287	3.96764e-10	4.50701e-07	Gsta2
uc009qtz.1	-6.72879	8.89502	37.7746	7.94076e-10	8.51911e-07	Gsta1
uc011xea.1	-4.77273	3.22871	33.7396	6.30065e-09	5.7939e-06	Gcc2
uc008ntm.2	-3.92143	3.79711	33.0364	9.04497e-09	7.53144e-06	Wisp2
uc008jfl.1	-2.71467	6.66189	32.1653	1.41595e-08	1.09374e-05	Lcn2
uc012fbi.1	-2.63454	4.13727	31.2251	2.29781e-08	1.58475e-05	Tomm40
uc009rwx.1	-3.40249	3.93248	30.9218	2.68631e-08	1.7888e-05	Ubp1
uc009fuv.1	-2.7251	9.75398	28.5254	9.2477e-08	5.5807e-05	Cyp2a5
uc007dxa.1	-1.89826	4.84152	28.3405	1.01744e-07	5.95387e-05	9130409I23Rik
uc007wfx.1	-4.22577	5.60881	27.0672	1.96508e-07	0.00010541	Ly6d
uc009bhi.1	-3.86242	5.68712	26.3612	2.83168e-07	0.000133372	Cald1
uc011xgs.1	-1.59667	6.55814	25.6611	4.06942e-07	0.000187106	Gstt2
uc008nsx.2	-2.00391	4.67405	25.5028	4.41743e-07	0.000198384	Hnf4aos
uc008xyn.1	-1.66321	5.38066	23.9733	9.76801e-07	0.000355906	Sult1b1
uc008xyd.1	-1.38704	7.81971	23.8969	1.01633e-06	0.000363452	Ugt2b35
uc009qty.2	-1.76086	8.44201	23.6485	1.15634e-06	0.000398752	Gsta4
uc008new.2	-1.78525	6.29379	22.6293	1.96463e-06	0.000632316	Srxn1
uc007wgp.1	-2.4415	3.56076	21.4952	3.54717e-06	0.00112294	Ly6c2
uc007ycn.2	-2.98919	3.57268	21.0317	4.51746e-06	0.00140704	Abat
uc007itp.1	-4.04922	3.40565	19.65	9.30033e-06	0.00252956	BC049762
uc008okp.2	-3.35295	2.68179	19.3019	1.11594e-05	0.00299304	Col20a1
uc007ovv.1	-1.90996	5.55144	19.1338	1.21868e-05	0.00318027	Ifi27l2b
uc009cnw.2	-2.86334	4.23588	19.0965	1.24271e-05	0.00319972	Cd207
uc007epm.1	-1.72022	5.52099	19.0359	1.28281e-05	0.00325951	Raet1d
uc009bue.1	-2.38558	4.70446	18.9	1.37756e-05	0.0034548	Zfp467
uc009nbe.2	-1.96604	6.29042	18.8287	1.42999e-05	0.00349551	Ces2c
uc009ktt.1	-2.49915	3.02622	18.7716	1.47348e-05	0.00355681	Ccl25
uc008fwt.1	-1.62371	4.1684	18.5551	1.65067e-05	0.00388732	1810055G02Rik
uc008ssx.1	-1.6348	5.8533	18.5168	1.68409e-05	0.00391826	Aldh1b1
uc012hou.1	-1.56461	4.61031	18.3286	1.85892e-05	0.00427352	Tceal8
uc008cmi.2	-4.17495	4.1102	18.2334	1.95425e-05	0.00443983	Ubd
uc009fnh.2	-1.29601	5.74108	17.9304	2.29135e-05	0.00497171	Cblc
uc007ymg.1	-2.99908	2.71738	17.625	2.69023e-05	0.00572765	Car15
uc007dky.1	-1.6705	6.79255	17.3071	3.18004e-05	0.00644522	Mgst3
uc008rln.1	-5.95259	4.49055	16.9416	3.85478e-05	0.007298	Ube2d3
uc007crj.2	-2.39502	3.3639	16.9558	3.82601e-05	0.007298	Adora1
uc008wel.2	-1.10164	6.28929	16.8964	3.9476e-05	0.00740117	Ssu72
uc007xzb.1	-1.52679	4.62627	16.4373	5.02856e-05	0.00903036	Cluap1
uc009nhq.1	-3.02045	5.15251	16.3149	5.36398e-05	0.0094438	Nqo1
uc008ans.2	-4.31937	2.68656	16.2415	5.57586e-05	0.00970049	Gm3448
uc008qxw.1	-1.55433	6.68509	16.1901	5.72917e-05	0.00970492	Gstm2
uc057aet.2	-3.2467	5.16175	16.1398	5.88353e-05	0.00975501	Clec7a
uc012egw.1	-2.2732	7.05888	16.0011	6.3306e-05	0.0103602	Cyp3a41b
uc008txd.2	-1.97473	4.16201	15.5969	7.83843e-05	0.0122071	Mier1
uc008jyp.1	-1.17747	5.31007	15.384	8.77273e-05	0.0133394	Phospho2
uc007wgm.2	-2.38129	7.36217	15.32	9.07519e-05	0.0136915	Ly6a
uc007wgt.2	-1.72118	5.32542	15.2902	9.21956e-05	0.0136953	9030619P08Rik
uc007roc.2	-1.22478	5.33837	15.2499	9.41832e-05	0.0137786	Hexb
uc009lyc.1	-2.30611	2.95527	15.2239	9.5485e-05	0.013864	Yjefn3
uc009nfz.1	-2.91169	3.01511	15.2086	9.6263e-05	0.0138726	Smpd3
uc007idr.4	-1.36025	7.3725	15.1883	9.73066e-05	0.0139192	Ugp2
uc056zel.2	-3.85108	2.29525	15.1456	9.95285e-05	0.0140292	Col11a2
uc007ckv.1	-1.51979	4.90116	14.9695	0.000109266	0.0151801	Acmsd
uc007kqc.1	-2.72832	2.65029	14.8347	0.000117354	0.0156291	Dusp14
uc007zzr.1	-1.44519	8.74204	14.7735	0.000121225	0.015925	Cbr1
uc008fpy.1	-3.75023	5.80928	14.539	0.000137289	0.0175575	BC031181
uc008ave.1	-2.01633	3.58431	14.3738	0.00014987	0.018916	Ccnf
uc007uma.1	-2.9608	3.02314	14.3248	0.000153825	0.0191646	1700092C10Rik
uc008hij.2	-1.33365	4.13952	14.0971	0.00017361	0.0210855	4931408D14Rik
uc008ojs.2	-3.42379	3.35226	14.0317	0.000179755	0.0212885	Dido1
uc009nbf.2	-2.19104	5.37575	14.0053	0.000182295	0.0213351	Ces2d-ps
uc007yza.2	-1.96216	4.79406	13.9745	0.000185304	0.0214357	Tfrc
uc009ocm.1	-4.33915	2.47653	13.8476	0.000198253	0.022199	Mmp12
uc011yid.1	-1.58789	4.32046	13.8467	0.000198342	0.022199	Jmjd6
uc008roy.1	-1.07613	4.95596	13.831	0.000200005	0.022199	Gbp2
uc008ivp.2	-1.33202	5.24818	13.7176	0.000212456	0.0230491	Egfl7
uc008umn.2	-3.78847	2.17473	13.3818	0.00025408	0.0268117	Zmynd12
uc007fvz.2	-1.95388	4.44091	13.363	0.000256633	0.0269339	Sumo3
uc007wyn.1	-2.10311	3.28864	13.3164	0.000263095	0.0273152	Cenpm
uc009mgi.2	-1.89849	3.3035	13.01	0.000309824	0.0308402	Tmem38a
uc009muq.2	-1.24188	8.75654	12.8479	0.000337863	0.0332881	Ces1g
uc008xyo.2	-1.13379	6.93066	12.8371	0.00033982	0.033311	Sult1d1
uc008anz.2	-3.4314	2.7508	12.7542	0.000355217	0.0341273	Gm3417
uc009agj.1	-1.05812	7.02814	12.7117	0.000363372	0.034738	Cox19
uc007mud.1	-4.20504	4.52467	12.6691	0.000371758	0.0349328	Stra13
uc011wqs.1	-2.89548	2.43162	12.679	0.000369779	0.0349328	Epb41l5
uc008ycv.2	-1.43836	4.24431	12.6465	0.000376263	0.0349328	Cxcl9
uc007kln.1	-1.04752	4.74891	12.6556	0.000374436	0.0349328	Rnf135
uc012ciz.1	-2.7436	5.39398	12.5912	0.000387565	0.0354705	Slpi
uc009jun.2	-5.59158	2.97816	12.5583	0.00039445	0.0357616	Cd2bp2
uc007rrg.3	-1.45063	5.34472	12.4139	0.000426154	0.0379238	Ak6
uc007fzj.2	-3.04515	2.3769	12.1581	0.000488763	0.0413969	Gzmm
uc008sch.2	-2.12924	2.80202	12.0818	0.000509177	0.0423433	Atp6v0d2
uc007kpi.2	-1.84814	4.10024	12.0755	0.0005109	0.0423433	Ccl5
uc009tch.2	-1.20686	4.41279	11.9846	0.000536433	0.0438943	Aifm1
uc007zzs.2	-4.45186	5.48304	11.8233	0.000584934	0.0459173	Cbr3
uc008isx.2	-1.57171	5.57741	11.8266	0.000583915	0.0459173	Tmem141
uc007qjp.1	-2.60699	2.47585	11.8152	0.000587487	0.045931	Omd
uc008dsz.2	-1.07947	6.28695	11.6876	0.000629188	0.0484674	Abcg5
uc009mfm.1	-3.11382	6.50465	11.6778	0.000632504	0.0484694	Cib3
uc009qzj.2	-2.35467	4.03575	11.6465	0.000643228	0.048521	Bcl2a1b
uc009qnu.1	-1.75239	3.11074	11.5974	0.000660454	0.0492434	Fam81a
DOWN-regulated in E16 vs WT				log2FC >1	padj < 0.05
ID1	logFC	logCPM	LR	PValue	FDR	genename
uc009jsn.1	6.27447	4.67723	136.33	1.69016e-31	3.26387e-27	Mapk3
uc008yoz.4	5.00258	5.82131	133.491	7.06117e-31	6.81791e-27	Slc26a1
uc008taw.3	5.84572	9.86783	124.33	7.13527e-29	4.59297e-25	Mup11
uc008rpt.2	3.84977	4.48507	87.9003	6.88386e-21	2.21557e-17	Sh3glb1
uc008eci.2	2.95789	4.48133	63.1048	1.96e-15	3.44087e-12	Ttc39c
uc011xqj.1	5.54973	3.25292	56.2885	6.258e-14	8.63202e-11	Ormdl2
uc008ecj.2	1.90223	8.48687	35.99	1.98328e-09	2.01574e-06	Ttc39c
uc007wmg.1	2.37009	4.63681	33.8922	5.82527e-09	5.62459e-06	C030006K11Rik
uc008vuc.2	3.34962	4.85056	33.2737	8.00591e-09	7.02737e-06	Mad2l2
uc012hbz.1	1.98335	4.58127	32.9698	9.36018e-09	7.53144e-06	Ubp1
uc008avo.2	2.72122	6.90758	32.0222	1.52423e-08	1.13209e-05	Abca3
uc009iap.2	1.94118	4.27924	31.818	1.69313e-08	1.21097e-05	Man2a2
uc008ory.1	2.18026	3.93531	29.6243	5.24423e-08	3.37571e-05	Cp
uc008orm.2	1.95912	7.45676	28.7506	8.23262e-08	5.12839e-05	Cyp7b1
uc008gjv.2	1.82669	4.76647	27.6647	1.44274e-07	8.19434e-05	Vegfb
uc007vco.2	1.99941	6.96013	27.3363	1.7097e-07	9.43314e-05	C6
uc012dfi.2	2.60887	9.75366	26.9123	2.12895e-07	0.000111114	Mup14
uc008glt.1	1.42652	5.79019	26.645	2.44483e-07	0.000124242	Slc22a28
uc009haz.2	2.58602	3.6988	26.3632	2.8288e-07	0.000133372	E2f8
uc009ffd.2	1.7117	5.236	26.3901	2.78963e-07	0.000133372	Ube2m
uc029uur.1	2.29842	10.5139	25.3205	4.85532e-07	0.000213093	Mup12
uc012dff.2	2.3383	6.35935	25.205	5.15494e-07	0.000221216	Mup10
uc007kqs.2	1.49342	4.99402	25.1118	5.41014e-07	0.00022712	Dhrs11
uc009rjd.1	1.77867	4.22568	24.8296	6.26289e-07	0.000257325	Ppm1m
uc009ghu.2	1.9538	3.76614	24.6348	6.92897e-07	0.000278761	Fxyd1
uc012dfh.1	2.24344	10.1744	24.2112	8.633e-07	0.000340228	Mup13
uc033glw.1	2.26773	4.20872	24.147	8.92561e-07	0.000344725	Grk6
uc012dey.1	3.19206	10.607	24.0756	9.26274e-07	0.000350731	Mup7
uc008bfe.2	2.45128	3.25188	24.0014	9.62648e-07	0.000355906	Ggnbp1
uc009ejz.3	1.32548	6.23497	23.7005	1.12554e-06	0.000395186	Smim10l1
uc009hbb.1	1.86171	5.37996	23.5986	1.18674e-06	0.000402056	AK158295
uc012dfn.1	2.45456	10.8603	22.9979	1.62177e-06	0.000539967	Mup18
uc007xdo.2	1.53391	5.50078	22.8747	1.72915e-06	0.00056596	Ttc38
uc009olv.2	1.52059	4.36915	20.7918	5.12018e-06	0.00156946	Carm1
uc008taj.3	2.13068	10.414	20.7018	5.36667e-06	0.00161931	Mup2
uc008vmt.1	1.50596	4.996	20.6175	5.60812e-06	0.00166613	Klhdc7a
uc009okd.2	1.60651	4.25818	20.5344	5.85696e-06	0.00171369	Raver1
uc009qrf.2	2.17313	3.73816	20.182	7.04134e-06	0.00202948	Gm16551
uc008tas.3	2.03695	11.7709	19.9182	8.08263e-06	0.00229535	Mup10
uc009maw.1	2.38689	4.86679	19.828	8.47335e-06	0.00237143	Isyna1
uc012acf.1	2.01148	5.74961	19.794	8.62509e-06	0.00237942	Comt
uc007mum.1	1.63779	4.2278	19.2225	1.16336e-05	0.00307748	Rfng
uc008iqb.1	1.30723	6.26439	18.8355	1.42493e-05	0.00349551	Nsmf
uc029uus.1	1.99306	11.6535	18.618	1.59709e-05	0.00380758	Gm2083
uc012dfa.1	2.25758	9.74621	18.2093	1.97912e-05	0.00444404	Mup8
uc008hcr.2	1.68259	3.81423	18.1578	2.03335e-05	0.00451335	Plpp6
uc008dcx.2	1.58143	3.86024	18.0044	2.20397e-05	0.00483646	Vmac
uc008god.1	1.35767	4.36406	17.6188	2.69907e-05	0.00572765	Eml3
uc008jbo.1	1.36296	6.77817	17.5165	2.84824e-05	0.00595164	Ccbl1
uc009gpk.1	1.31802	7.51504	17.5045	2.86626e-05	0.00595164	Aspdh
uc008ayl.1	1.28629	6.1473	17.3221	3.155e-05	0.00644522	Fahd1
uc008dps.2	1.16424	5.76703	17.2927	3.20409e-05	0.00644522	Prkd3
uc009grt.2	1.80356	3.44738	17.2193	3.33039e-05	0.00663023	Fuz
uc009ffc.2	1.34252	6.97888	17.1353	3.48096e-05	0.00685773	Chmp2a
uc029rqe.1	1.29528	5.54796	17.1164	3.51569e-05	0.00685773	AK192600
uc007wse.2	1.3337	6.29204	17.0866	3.57127e-05	0.00689649	Gcat
uc008pzr.2	1.711	3.5593	16.8218	4.10597e-05	0.00755147	Pbxip1
uc012gcj.2	1.1973	5.00226	16.8279	4.09266e-05	0.00755147	Dlc1
uc007xdr.1	1.89176	3.30098	16.7347	4.29866e-05	0.00783126	Trmu
uc009fvs.3	2.94197	5.19101	16.4291	5.05038e-05	0.00903036	Ltbp4
uc008hty.2	6.719	5.9825	16.3095	5.37941e-05	0.0094438	Wbp1l
uc007hpe.1	1.85315	3.86588	16.1934	5.71936e-05	0.00970492	AK020256
uc007xyw.1	1.28749	6.12049	16.2201	5.63937e-05	0.00970492	Naa60
uc008pfv.2	2.20284	3.02126	16.1312	5.91029e-05	0.00975501	Smad9
uc008bce.2	1.13658	6.18427	16.1326	5.90583e-05	0.00975501	Jmjd8
uc009rjt.3	1.53598	4.16749	15.9287	6.57721e-05	0.0106733	Pcbp4
uc008zdr.1	1.19645	4.53014	15.9065	6.65511e-05	0.0107097	Gatc
uc009ftj.2	3.05958	2.8999	15.7612	7.18625e-05	0.0113945	Exosc5
uc008tya.2	1.47411	8.73577	15.7579	7.19865e-05	0.0113945	C8a
uc007vcc.2	2.01546	7.44501	15.716	7.35988e-05	0.011555	Ghr
uc008ytb.2	2.54006	3.01099	15.4792	8.34174e-05	0.012887	Srrd
uc009tnh.2	1.38499	5.02476	15.4037	8.68184e-05	0.0133059	Naa10
uc009jti.1	1.36589	5.66818	15.3038	9.15326e-05	0.0136953	Tmem219
uc007wjr.1	1.2568	4.42572	15.2661	9.33793e-05	0.0137652	Gpaa1
uc009luf.3	1.87443	4.68139	15.165	9.85134e-05	0.0139882	Palld
uc033fhz.1	2.12714	3.4505	15.0974	0.000102103	0.0142878	Tcf24
uc029uuw.1	4.9258	8.48528	14.9341	0.000111333	0.0153568	Mup16
uc008gly.1	1.37939	6.78661	14.9098	0.000112774	0.0154452	Slc22a30
uc008gdx.1	1.23447	6.75518	14.8766	0.000114778	0.0155211	Rnaseh2c
uc012cwt.1	1.18202	4.95459	14.874	0.000114936	0.0155211	Slc35a3
uc007mqz.2	1.2195	4.49574	14.8568	0.000115992	0.0155549	Rptor
uc009gew.1	2.20177	2.89214	14.7998	0.000119546	0.015812	Hspb6
uc009myv.1	1.38274	4.07718	14.7563	0.000122336	0.0159616	Setd6
uc007tzq.1	1.06269	4.92768	14.7437	0.000123157	0.0159616	Ipo4
uc007yve.2	1.1759	5.07831	14.5569	0.000135987	0.017507	Il1rap
uc008cdu.1	1.2507	5.32775	14.3343	0.000153054	0.0191646	Skiv2l
uc008nrf.1	2.14109	4.9773	14.2987	0.000155975	0.0193079	Zhx3
uc012arq.1	1.28501	4.0778	14.2571	0.000159457	0.0196133	Vars2
uc012dfl.1	1.76786	7.04267	14.1657	0.00016739	0.0204587	Gm2083
uc029uuv.1	2.18975	10.3712	14.0254	0.000180361	0.0212885	Mup15
uc008obo.2	1.86822	3.26932	14.0354	0.000179397	0.0212885	Tshz2
uc008oqr.1	1.74451	4.43679	14.0209	0.000180794	0.0212885	Car3
uc008hni.2	1.24709	4.62825	14.0542	0.00017762	0.0212885	Marveld1
uc008nge.1	1.92953	3.06224	13.9738	0.000185374	0.0214357	Mcts2
uc007yvd.2	1.00587	6.27628	13.9492	0.000187818	0.021589	Il1rap
uc008avl.2	2.82734	2.67378	13.8787	0.000194991	0.022199	Abca3
uc007ubc.1	1.47595	4.19543	13.8485	0.000198159	0.022199	Sdr39u1
uc007ceo.3	1.35376	4.07966	13.8289	0.000200229	0.022199	D2hgdh
uc007unf.1	1.30093	4.12983	13.8201	0.000201171	0.022199	Ccar2
uc007neq.1	1.8218	3.39473	13.7752	0.000206037	0.0226067	Cys1
uc009bec.2	1.21771	4.51032	13.7489	0.00020894	0.0227957	Tspan33
uc011xha.2	1.28157	4.18126	13.5895	0.000227449	0.0245378	Lss
uc008qys.2	1.42886	3.77689	13.5671	0.000230188	0.0246954	Sort1
uc033gyq.1	1.26623	6.27791	13.4119	0.000250032	0.0265295	Gm20319
uc007xzy.1	1.22497	4.12407	13.4176	0.00024927	0.0265295	Coro7
uc009nsj.1	1.56116	5.45086	13.3387	0.000259988	0.0271385	Zfpm1
uc008cga.1	1.24854	9.67664	13.2238	0.000276421	0.0285452	Apom
uc012evi.1	2.64362	7.40794	13.1884	0.000281684	0.028934	Slco1a1
uc009ncb.2	1.81015	3.11411	13.1645	0.00028531	0.028998	Hsf4
uc009fnk.2	1.43091	6.11354	13.1033	0.000294778	0.0296482	Bcl3
uc007pvq.3	1.22632	5.74312	13.1057	0.000294396	0.0296482	Cmah
uc029tvl.1	1.34245	4.12891	13.0181	0.0003085	0.0308402	AB345268
uc008zrs.1	1.41898	6.16902	12.8752	0.000332968	0.032974	Aacs
uc007crs.1	3.28777	3.80952	12.789	0.00034866	0.0339874	Tmem183a
uc029uuq.2	1.92663	10.3435	12.7806	0.000350241	0.0339874	Mup9
uc057agg.1	2.95304	12.3938	12.7595	0.000354205	0.0341273	Apoe
uc007zas.1	1.63645	3.46597	12.659	0.000373757	0.0349328	Kalrn
uc008tzq.1	1.16977	6.9694	12.6501	0.000375537	0.0349328	Dio1
uc007gin.2	6.3017	7.15804	12.6212	0.000381394	0.0352397	Aes
uc008zrf.2	2.9318	3.37596	12.5954	0.000386702	0.0354705	Scarb1
uc012dmu.1	2.00852	3.10778	12.5697	0.000392052	0.0357119	Extl1
uc008iho.1	1.68772	3.32626	12.5467	0.000396904	0.035816	Kin
uc008rni.1	1.39901	5.04364	12.3479	0.000441479	0.0391073	Adh6-ps1
uc008wdw.2	2.24502	4.17421	12.323	0.000447422	0.0394528	Slc35e2
uc056zlr.1	1.61008	3.27531	12.3128	0.000449867	0.0394881	AK039609
uc009jtl.1	2.44698	2.52261	12.303	0.000452229	0.0395158	Tmem219
uc007mkc.1	1.44652	5.01789	12.2944	0.00045431	0.0395188	Mrpl38
uc009fne.3	1.02319	5.78375	12.2619	0.000462306	0.0400341	Pvrl2
uc009rrz.2	1.18493	4.64349	12.2231	0.000472015	0.0406924	Plxnb1
uc009mph.1	1.06888	4.82115	12.2136	0.000474433	0.040719	Wdr83
uc008tbv.2	2.25629	7.16899	12.1714	0.000485289	0.0413969	Mup21
uc007zjc.1	1.43577	3.58205	12.162	0.000487727	0.0413969	Phldb2
uc007dtf.1	1.99195	2.84757	12.1318	0.000495704	0.0416238	Grem2
uc007qoj.2	1.53986	3.37263	12.1316	0.000495753	0.0416238	Arl10
uc007gkf.1	1.36998	5.07392	12.1078	0.000502113	0.0419754	Slc41a2
uc009cih.1	1.35967	6.46812	12.0348	0.000522159	0.0430915	Tmem150a
uc007tch.2	1.07282	4.88408	12.0079	0.000529743	0.0435313	Tspan14
uc009lhw.1	2.73496	3.12673	11.9496	0.000546586	0.0439796	Prosc
uc007xvj.1	2.06455	4.22148	11.9497	0.00054657	0.0439796	Myg1
uc033imq.1	1.45891	6.80881	11.9566	0.000544534	0.0439796	Mlxipl
uc009krq.1	1.00024	4.91212	11.9544	0.000545188	0.0439796	Mcoln1
uc008qqb.1	3.73161	6.38073	11.9144	0.000557014	0.0446328	Hsd3b5
uc057beu.1	1.01426	6.40282	11.874	0.000569236	0.0454236	Fam213a
uc009nbo.1	2.79663	2.29648	11.8413	0.000579324	0.0458497	Ces4a
uc007gra.2	2.60808	6.43449	11.8474	0.000577434	0.0458497	Igf1
uc009mun.1	1.15849	9.28148	11.7646	0.000603693	0.0470077	Ces1d
uc007wyi.1	1.09474	5.52948	11.6853	0.000629968	0.0484674	Srebf2
uc007xgl.2	1.61466	7.00718	11.6625	0.000637741	0.048521	Tymp
uc007jdl.1	1.24377	4.09799	11.6596	0.000638714	0.048521	2310033P09Rik
uc008cac.1	1.13756	4.33511	11.6482	0.000642662	0.048521	Zbtb22
uc008ivv.2	2.07755	6.79181	11.6351	0.000647174	0.0486287	Agpat2
uc012esl.1	1.03489	6.07406	11.6094	0.000656185	0.0491147	Lpcat3
uc008tyi.2	1.19868	5.93682	11.5802	0.000666561	0.0495075	Pcsk9
NON-significantly changed in E16 vs WT
uc008isc.1	1.33936	5.20954	11.4891	0.000700042	0.0517951	Abca2
uc029tbm.1	2.63967	2.34486	11.4385	0.000719392	0.0524233	Ggnbp1
uc008hpb.1	1.59354	3.23743	11.4543	0.000713269	0.0524233	Cpn1
uc007dyk.1	1.42505	3.51827	11.4464	0.000716337	0.0524233	Susd4
uc007wim.1	1.39375	4.20817	11.423	0.000725423	0.0524669	Nrbp2
uc033jpj.1	1.65875	3.50178	11.3557	0.000752155	0.0539958	Zbtb33
uc007nfi.2	-1.90347	4.91533	11.4239	0.000725041	0.0524669	Rsad2
uc008mhl.2	-1.16298	4.84673	11.362	0.000749628	0.0539958	Slc20a1
uc008ujk.3	0.990911	5.94361	14.4137	0.000146728	0.0186412	St3gal3
uc008ezy.2	0.962286	5.9017	13.1758	0.00028358	0.0289747	Gm4951
uc033hhd.1	0.990231	5.8286	12.4245	0.000423727	0.0379238	Gm4951
uc008usg.1	0.958043	5.39731	12.4149	0.000425929	0.0379238	Mrps15
uc007eut.2	0.925433	5.1313	11.4433	0.000717508	0.0524233	Tspyl1
uc008lix.1	1.50533	4.22108	11.2401	0.000800503	0.0569505	Abtb2
uc009plp.2	1.6114	3.40434	11.2054	0.000815582	0.0574807	Fdx1
uc007xuu.1	1.7399	9.07816	11.1902	0.000822321	0.0577449	Csad
uc029wof.1	1.38554	4.19522	11.1536	0.000838704	0.0584701	4930413G21Rik
uc008tbo.3	1.87367	10.5234	11.109	0.000859116	0.0593407	Gm2083
uc007bwy.2	1.10479	4.952	11.1148	0.000856402	0.0593407	Ngef
uc007fxu.2	0.940294	5.18206	11.0215	0.000900634	0.0618937	Pdxk
uc007zxh.2	0.997283	5.37959	10.8642	0.000980412	0.0664306	Ifnar2
uc009fgy.2	1.23554	4.32402	10.8424	0.000992044	0.0665758	Kptn
uc009nnv.3	1.22787	8.74466	10.8492	0.000988362	0.0665758	Nudt7
uc008vhn.1	0.983701	6.22642	10.8345	0.000996255	0.0665758	Lypla2
uc009cmo.1	1.24845	5.77237	10.8214	0.00100335	0.0668128	Wbp1
uc008nkk.1	1.187	6.74577	10.814	0.00100734	0.0668477	Trp53inp2
uc009prs.2	1.65427	5.26129	10.7875	0.00102185	0.0675787	Hykk
uc008nrg.1	5.03197	2.46633	10.7512	0.00104212	0.068684	Zhx3
uc008pxp.1	1.0668	7.71138	10.7395	0.00104873	0.0688846	Pklr
uc012amr.1	2.10987	2.60484	10.6652	0.00109168	0.0702713	Hs3st6
uc056ylg.1	1.81703	2.87035	10.6701	0.0010888	0.0702713	Pigl
uc012dcy.2	1.68431	3.00992	10.6744	0.00108626	0.0702713	Unc13b
uc008jgd.2	1.56967	4.2976	10.5585	0.00115652	0.0739525	St6galnac6
uc007juf.2	0.833634	6.10362	10.4688	0.00121409	0.0766186	0610010K14Rik
uc029snf.1	2.4347	2.49478	10.4288	0.00124066	0.077535	AB353040
uc008geq.2	1.2096	4.44192	10.3589	0.0012885	0.0797508	Pcnx3
uc012art.1	0.948275	5.27233	10.3458	0.00129766	0.0800612	Dhx16
uc008czu.1	1.60262	3.0842	10.3181	0.00131731	0.0810146	Sult1c2
uc012dfm.2	1.72646	8.78633	10.3024	0.00132858	0.0812951	Mup17
uc007ybk.1	1.08768	4.32978	10.2521	0.0013653	0.0831713	Rogdi
uc056ycl.1	2.2738	2.44684	10.2317	0.00138046	0.0838303	AK158015
uc008zqv.2	1.34601	4.4085	10.1979	0.00140604	0.0845859	Ncor2
uc009rgd.1	1.51918	5.68764	10.1823	0.00141792	0.0847724	Slco2a1
uc009rbf.1	1.60583	7.83777	10.1253	0.00146244	0.08647	Paqr9
uc008iwh.2	0.939749	5.92125	10.1119	0.00147318	0.08647	Surf1
uc008ejr.1	0.963309	6.03293	10.0697	0.0015073	0.0882044	Stard4
uc012ceh.2	1.2187	4.27827	10.063	0.00151279	0.0882581	Lzts3
uc008bxb.3	0.946989	6.74537	10.045	0.00152765	0.0888569	Pglyrp2
uc009fku.1	1.06418	4.1567	10.0181	0.0015501	0.0897151	Qpctl
uc012chs.2	1.18989	6.06463	9.93646	0.00162037	0.0925766	2900097C17Rik
uc008xdz.1	3.26413	2.75525	9.8798	0.00167103	0.0946315	Acox3
uc009kqe.2	1.3836	3.91555	9.88467	0.00166661	0.0946315	Shank2
uc007kem.1	1.04901	4.60096	9.81779	0.00172832	0.0975894	Myo1c
uc007hge.1	1.3429	5.41798	9.76139	0.00178215	0.0997539	Avpr1a
uc008zgu.2	2.18464	4.10162	9.74869	0.00179451	0.100155	Tbx3
uc009ghi.1	1.28915	4.47986	9.73513	0.00180779	0.100317	AK154275
uc007mkd.1	0.966256	5.90407	9.68549	0.00185729	0.101962	Mrpl38
uc009dkt.2	1.12186	6.38989	9.52861	0.00202294	0.108328	Cxcl12
uc008iqz.1	1.09951	4.37208	9.52159	0.00203069	0.108328	Tmem203
uc007bfl.1	1.05832	4.11757	9.52184	0.00203041	0.108328	Nrp2
uc007wsd.1	1.02673	6.76849	9.52977	0.00202165	0.108328	H1f0
uc009fnb.2	0.82471	5.44871	9.50021	0.00205449	0.108995	Tomm40
uc007ibo.1	1.90411	8.25433	9.42338	0.00214237	0.112728	Egfr
uc009iaz.1	1.42966	3.86052	9.39212	0.0021792	0.113961	Crtc3
uc009ekl.2	1.22519	5.14912	9.3885	0.0021835	0.113961	Lrp6
uc007owl.1	2.30301	12.7794	9.35675	0.00222166	0.115029	Serpina1e
uc009lzg.2	1.13382	5.42064	9.3643	0.00221253	0.115029	Slc25a42
uc008von.1	1.24703	4.07795	9.3511	0.00222852	0.115067	Spen
uc033jaj.1	4.17342	4.07504	9.29541	0.00229729	0.11583	Thrsp
uc007gdh.2	1.32392	3.99128	9.30675	0.00228311	0.11583	Tcf3
uc033itd.1	1.23931	4.57242	9.29597	0.00229658	0.11583	Nat8f1
uc008tbt.2	1.21793	12.7069	9.30582	0.00228426	0.11583	Mup3
uc008axk.2	0.844058	5.2685	9.30286	0.00228797	0.11583	Slc9a3r2
uc007vno.2	1.02149	5.30989	9.2824	0.00231367	0.116352	Ubr5
uc009rtx.3	1.30866	6.59704	9.26476	0.00233605	0.116869	Scap
uc007okx.1	3.57867	2.84682	9.2294	0.0023816	0.117926	Sel1l
uc008bdd.2	1.20481	3.69006	9.23276	0.00237722	0.117926	Rab11fip3
uc008jby.1	0.977772	4.49987	9.23162	0.00237871	0.117926	Dolk
uc009kbm.2	1.07354	6.10682	9.18008	0.00244664	0.120528	Acadsb
uc009ezx.2	1.20554	7.26555	9.16651	0.00246485	0.120809	Epn1
uc007wlh.2	0.907444	4.82982	9.17071	0.00245919	0.120809	Cyhr1
uc033gqc.1	1.62063	3.81308	9.13755	0.00250417	0.121502	TRNA_Pro
uc009fsa.3	1.19513	4.18267	9.13867	0.00250263	0.121502	Cic
uc009rac.1	0.911394	4.6843	9.1457	0.00249303	0.121502	Tbc1d2b
uc008oln.1	1.0688	5.83967	9.09998	0.00255613	0.122182	Helz2
uc009dkb.2	0.79532	6.09186	9.10682	0.00254659	0.122182	March8
uc007owq.2	3.03543	6.90928	9.09499	0.00256311	0.122186	Serpina4-ps1
uc007cjl.1	3.32672	7.13058	9.06041	0.00261203	0.123933	Marco
uc007mtz.2	0.999364	5.79683	9.01379	0.0026795	0.12624	Notum
uc009cix.1	1.2963	8.65948	8.87624	0.00288906	0.133791	Retsat
uc009tnn.2	1.55738	3.33632	8.8434	0.00294151	0.134241	Irak1
uc008brp.1	1.23695	4.0959	8.86398	0.00290852	0.134241	Brpf3
uc012cbk.2	1.14326	3.8183	8.84546	0.00293819	0.134241	Inafm2
uc009ahw.3	1.10931	3.82954	8.85716	0.00291941	0.134241	Ttyh3
uc009nxv.2	0.843039	5.2038	8.83972	0.00294745	0.134241	Gnpat
uc008esz.1	1.22267	3.65946	8.83039	0.00296255	0.134611	Nr3c1
uc029qwt.1	1.03861	3.91636	8.81673	0.00298482	0.134862	Gm20300
uc009ryb.1	0.917882	6.81295	8.81416	0.00298902	0.134862	Cmtm6
uc008uzr.1	1.13799	6.17111	8.80257	0.00300806	0.135405	Sdc3
uc008vzi.3	2.45211	2.19508	8.74799	0.00309944	0.138549	Plekhg5
uc009cqk.2	1.30996	8.48515	8.73521	0.00312123	0.138561	Nat8f1
uc012dtq.1	1.03363	7.93809	8.56769	0.00342182	0.148159	Insig1
uc008taq.2	2.86038	9.48253	8.53858	0.00347697	0.15021	Mup1
uc007wvt.1	1.28091	3.95205	8.52926	0.00349483	0.150222	Tnrc6b
uc009mbn.2	1.06705	4.5088	8.52625	0.0035006	0.150222	Pik3r2
uc008yzo.1	1.05881	4.20284	8.53398	0.00348576	0.150222	Mmab
uc008gpb.1	1.16282	8.46148	8.50291	0.00354579	0.151246	Fads2
uc007jdh.2	0.978339	4.07006	8.48975	0.00357152	0.151529	2610507I01Rik
uc009fgc.2	0.883451	8.4007	8.4824	0.00358598	0.151529	Sult2a8
uc009grv.1	0.817723	5.0585	8.4841	0.00358264	0.151529	Ap2a1
uc007vsk.1	0.767603	6.44864	8.46821	0.00361407	0.152383	Sntb1
uc009kuv.1	1.88802	2.59392	8.44804	0.00365437	0.153746	AK144055
uc008gjr.2	0.947072	4.25501	8.42639	0.00369815	0.15525	Plcb3
uc012glr.1	1.28412	7.91186	8.41493	0.00372151	0.155554	Osgin1
uc009exd.1	1.37159	3.15784	8.38344	0.00378655	0.157591	Leng9
uc008hpn.1	1.42821	3.4002	8.364	0.00382727	0.158331	Scd3
uc033fsp.1	1.17364	3.52898	8.36016	0.00383536	0.158331	Lin7a
uc007etu.2	1.04316	4.84834	8.36466	0.00382589	0.158331	Rnf217
uc007xfw.1	0.875188	4.92053	8.35545	0.00384533	0.158331	Ppp6r2
uc009rqi.1	0.877861	5.46456	8.30467	0.00395432	0.161784	Dalrd3
uc008hng.1	0.763916	5.7687	8.29332	0.00397911	0.162454	Pi4k2a
uc008gkh.3	2.15141	2.66868	8.23829	0.00410157	0.165356	Flrt1
uc012bds.1	1.21228	4.4882	8.22554	0.00413049	0.166175	Ablim3
uc057bfh.1	1.7982	3.72644	8.22028	0.00414247	0.16631	AK030443
uc008zdi.1	1.39085	5.69695	8.21214	0.00416111	0.166367	Pop5
uc007wjc.2	1.00378	5.58146	8.21417	0.00415645	0.166367	Plec
uc009nzu.1	0.844377	5.81118	8.20503	0.00417743	0.166674	AK050336
uc012bgi.2	1.10359	3.68259	8.18155	0.00423187	0.167707	Ssh3
uc009hrd.2	1.0195	4.06641	8.17944	0.00423677	0.167707	Chd2
uc007hiw.1	1.21673	4.15956	8.15041	0.00430513	0.168517	Mbd6
uc008dtg.2	1.11984	3.61936	8.13702	0.00433706	0.168517	Ppm1b
uc007wkc.2	0.85804	4.6359	8.14179	0.00432567	0.168517	Mroh1
uc008pyr.1	2.00233	2.41914	8.13023	0.00435331	0.168809	AK140090
uc007isd.2	1.14973	4.11885	8.10002	0.00442647	0.170278	Maml1
uc007gis.2	1.66167	2.73304	8.02784	0.00460638	0.175451	Tle2
uc011zna.2	1.00187	4.63318	8.03378	0.00459129	0.175451	Spata13
uc007wig.2	0.950968	4.28386	8.00053	0.00467635	0.177417	Scrib
uc007ctt.1	1.36486	3.24846	7.99016	0.00470322	0.177738	Lad1
uc007mqa.2	1.23265	3.68401	7.92305	0.0048809	0.18126	Tbc1d16
uc008vda.1	1.32415	3.16172	7.89433	0.00495901	0.182755	Gpatch3
uc033ivz.1	1.83331	4.03904	7.86203	0.00504837	0.184989	Myadm
uc012cha.2	1.04859	5.99329	7.85753	0.00506095	0.185099	Map1lc3a
uc009mmi.2	0.914221	4.71972	7.84428	0.00509816	0.185756	Mri1
uc011xhb.1	1.4428	3.20965	7.82845	0.00514302	0.186686	Col18a1
uc008hba.1	0.846347	4.64031	7.82306	0.00515839	0.186892	Dock8
uc009mup.2	1.03888	8.72499	7.80775	0.00520227	0.187182	Ces1f
uc008enh.2	0.898008	4.91121	7.81306	0.00518701	0.187182	Pura
uc007xhk.1	1.48743	4.3381	7.78969	0.00525452	0.188256	Alg10b
uc007jed.2	4.16792	2.43135	7.77132	0.00530823	0.189477	Zkscan17
uc008avq.1	2.26234	2.19484	7.72089	0.00545855	0.191307	D330041H03Rik
uc009hgv.1	1.2553	7.3498	7.72101	0.00545818	0.191307	1810008I18Rik
uc012aeo.1	1.00783	4.24113	7.72386	0.00544958	0.191307	Tnk2
uc009adm.2	0.767367	5.33326	7.72384	0.00544962	0.191307	Agfg2
uc009gya.1	1.17807	6.67569	7.6986	0.00552636	0.193333	Abcc6
uc029stz.1	1.68671	2.66254	7.68785	0.00555939	0.194136	AK198376
uc007kdw.2	1.08899	6.8258	7.68409	0.00557097	0.194189	Tlcd2
uc008jkb.1	1.50854	3.04562	7.68061	0.00558173	0.194214	Rab14
uc007oia.2	0.944448	5.0753	7.66864	0.00561889	0.194492	Irf2bpl
uc007ors.1	0.839483	5.55465	7.6683	0.00561993	0.194492	Foxn3
uc009ifm.2	0.880083	4.41613	7.65613	0.00565797	0.194791	Nox4
uc009dgm.2	0.841828	5.20957	7.66037	0.00564468	0.194791	Il17rc
uc009kwr.3	1.01714	7.23413	7.62248	0.00576452	0.196878	F7
uc007enr.1	3.1514	1.91059	7.61188	0.00579849	0.197486	Map7
uc007hhj.2	0.984926	4.76811	7.59126	0.00586518	0.199406	Ctdsp2
uc033ifc.1	1.65122	2.71684	7.55582	0.00598167	0.201737	Ahdc1
uc009ghh.2	0.828989	5.97389	7.5533	0.00599003	0.201737	Usf2
uc007fwo.2	0.791338	5.13352	7.54483	0.00601824	0.202119	Pfkl
uc008bai.2	0.897397	4.63311	7.53189	0.00606164	0.203223	Ube2i
uc012brl.1	1.07504	4.21817	7.48981	0.00620491	0.205176	Arhgap21
uc011yeb.1	1.01873	6.82191	7.49475	0.0061879	0.205176	Grb7
uc009nbt.2	0.936206	4.56716	7.47091	0.00627039	0.206634	D230025D16Rik
uc007mkb.2	1.31426	3.1148	7.44806	0.0063505	0.206994	Trim65
uc007uvh.2	1.24584	4.49076	7.4481	0.00635034	0.206994	Klf12
uc033inn.1	1.17582	4.54529	7.44543	0.00635977	0.206994	Tnrc18
uc008caw.1	0.807374	6.10572	7.45861	0.00631338	0.206994	Slc39a7
uc008jxm.3	1.3295	3.85115	7.43411	0.00639989	0.207121	B3galt1
uc007jwc.2	1.04805	4.11452	7.37727	0.00660534	0.212239	Camta2
uc008vdi.1	1.16397	4.76494	7.35583	0.00668457	0.213664	Arid1a
uc008rne.1	0.740785	5.31731	7.35912	0.00667234	0.213664	0610031O16Rik
uc009lqf.2	3.64125	5.37067	7.32985	0.00678188	0.21518	Acsl1
uc009mdm.2	2.10673	2.24854	7.32876	0.006786	0.21518	Ano8
uc033isr.1	1.19197	3.50129	7.3135	0.00684384	0.216304	Tet3
uc007yij.2	2.10171	2.39108	7.25495	0.00707057	0.218464	Dnm1l
uc007unv.1	1.90695	3.73204	7.26552	0.00702908	0.218464	Slc39a14
uc009rma.1	1.1337	3.5201	7.27809	0.00698008	0.218464	Nat6
uc011wlp.1	0.962985	5.74752	7.2703	0.00701042	0.218464	Als2
uc012gwk.1	0.836624	5.40637	7.26266	0.0070403	0.218464	Myo1e
uc009erw.2	0.902945	4.46457	7.24996	0.00709026	0.218722	Itpr2
uc008jtc.1	0.822771	5.35163	7.24289	0.00711825	0.218948	Pkp4
uc011xjb.1	1.22038	6.74049	7.23354	0.00715538	0.219318	Map2k2
uc008euz.1	1.03841	4.78416	7.23287	0.00715808	0.219318	Mcc
uc008yis.2	0.949621	4.88921	7.23048	0.00716761	0.219318	Wdfy3
uc007wzl.1	0.967874	5.84656	7.19485	0.00731133	0.222696	Cyp2d37-ps
uc029unz.1	2.3432	2.9268	7.18317	0.00735906	0.223445	St7l
uc008zxp.1	0.831144	5.15421	7.16378	0.00743901	0.224531	Dnajc30
uc012cun.1	5.29999	3.86547	7.14359	0.00752325	0.224894	Hsd3b3
uc007axr.3	2.80996	4.63198	7.14806	0.00750451	0.224894	Myo1b
uc008zhm.1	1.21132	5.11908	7.14394	0.00752176	0.224894	Tpcn1
uc008yse.1	1.16977	3.97157	7.15353	0.00748167	0.224894	Mn1
uc012gml.1	0.993372	4.58707	7.14876	0.00750158	0.224894	Ankrd11
uc008hpa.1	0.979251	8.28188	7.14041	0.00753661	0.224945	Cpn1
uc029rmi.2	1.07583	5.20899	7.11905	0.00762691	0.22659	Chd3
uc008rdw.1	2.03025	2.89323	7.07032	0.00783712	0.230364	Tmem56
uc007eci.1	1.06151	6.55387	7.07024	0.00783747	0.230364	Ppp2r5a
uc008yzt.1	2.42355	2.57523	7.0605	0.0078802	0.230468	Fam222a
uc008bwc.3	1.54212	2.73154	7.06094	0.00787825	0.230468	Brd4
uc008cui.1	0.970619	6.28389	7.05931	0.00788543	0.230468	2310039H08Rik
uc009lox.1	1.14123	3.71869	7.03873	0.00797656	0.231284	Fam149a
uc007mdf.1	1.00202	6.21518	7.03241	0.00800477	0.231407	Abca8a
uc009ngi.2	0.926944	5.81447	7.01537	0.0080813	0.232894	Cdh1
uc007ffz.3	1.38488	7.05585	7.00144	0.0081444	0.233695	DQ716436
uc008uwn.1	1.08051	5.76072	6.99405	0.0081781	0.233802	C77080
uc008gpd.2	1.33622	3.08907	6.98519	0.00821869	0.234195	Fads1
uc012fui.1	0.966526	4.51885	6.95413	0.00836259	0.236789	Fbrs
uc007rck.1	1.14334	5.78914	6.9455	0.00840302	0.237238	Srd5a1
uc008coz.2	1.4446	2.8406	6.93473	0.00845377	0.237453	Adgrf1
uc008mqj.1	1.07636	7.5094	6.93345	0.00845981	0.237453	Rrbp1
uc009mwm.1	0.870716	4.28204	6.91448	0.00855007	0.23929	Cpne2
uc012ctm.2	3.35715	3.60381	6.89886	0.00862509	0.239999	Rorc
uc007fqb.2	0.967362	4.66279	6.89361	0.00865042	0.240357	Bcr
uc007jgn.1	0.835601	4.30881	6.8892	0.00867179	0.240605	Smcr8
uc033jok.1	1.33679	4.92726	6.88514	0.00869153	0.240807	Mid1ip1
uc009ihl.2	1.02637	3.70807	6.87969	0.00871809	0.241196	Crebzf
uc009qdw.2	1.082	3.78962	6.86462	0.00879188	0.242517	Zfp609
uc008oli.1	0.836531	6.32796	6.85971	0.00881606	0.242517	Ppdpf
uc012fbe.1	0.945196	4.33705	6.79968	0.0091174	0.248353	Mark4
uc007mgz.2	0.934893	6.26074	6.797	0.00913111	0.248353	Fads6
uc029wyj.1	0.881743	5.7207	6.79958	0.00911793	0.248353	AK154309
uc007yao.2	0.864173	4.57155	6.79396	0.00914668	0.248427	Ubald1
uc009mnc.2	1.0657	5.83505	6.77139	0.00926307	0.250367	Nfix
uc007iip.3	2.7419	2.07719	6.76338	0.00930476	0.250955	Cpeb4
uc008fxt.1	1.52799	3.11009	6.75976	0.00932363	0.251055	Unc93b1
uc056ycn.1	0.949023	3.99176	6.74042	0.00942523	0.251936	Inpp4a
uc007dms.2	1.51083	5.96633	6.7224	0.00952096	0.252996	Fcgr2b
uc009ada.2	1.06978	5.40683	6.71216	0.00957577	0.253284	Mospd3
uc008jhf.1	0.805882	4.64764	6.71078	0.00958318	0.253284	Slc2a8
uc008cas.2	0.846288	4.31035	6.70525	0.00961295	0.253601	Ring1
uc007qbh.1	1.01772	5.32029	6.68959	0.00969775	0.254794	Slc22a23
uc007xfh.2	1.06135	3.46567	6.67803	0.00976085	0.255409	Tubgcp6
uc009ukz.2	3.05694	2.31989	6.65848	0.00986848	0.257527	Tsc22d3
uc008gpa.1	1.23987	8.20855	6.64977	0.00991687	0.257745	AK192544
uc011yje.1	0.881437	8.68087	6.65209	0.00990397	0.257745	Pcyt2
uc007qca.1	1.34029	3.22197	6.63318	0.0100096	0.257997	AK141540
uc009pbj.1	1.23362	6.00796	6.63579	0.00999496	0.257997	Pvrl1
uc009mdn.1	1.08777	3.73545	6.6418	0.0099613	0.257997	Gtpbp3
uc029tvj.1	0.993249	4.35511	6.63132	0.0100201	0.257997	AB345258
uc008iwu.2	0.798468	4.80325	6.63998	0.00997149	0.257997	Cacfd1
uc009tau.2	4.68387	2.88671	6.62235	0.0100707	0.258925	Xiap
uc008usz.2	0.701062	5.77936	6.62018	0.0100829	0.258925	Map7d1
uc008nkl.1	1.2044	3.1644	6.60489	0.0101699	0.260356	Trp53inp2
uc009iok.1	0.819227	4.63185	6.60735	0.0101558	0.260356	Arap1
uc012auh.1	0.817436	5.80297	6.60328	0.0101791	0.260356	Tmem63b
uc033fpg.1	1.73869	2.47048	6.57458	0.0103446	0.261814	Gja1
uc029wqg.2	1.45961	2.76569	6.58035	0.0103111	0.261814	Zfp358
uc057cbx.1	2.11466	3.69078	6.54997	0.0104886	0.26427	BC052545
uc007lft.2	1.24712	3.37347	6.54427	0.0105222	0.26427	Cdk12
uc009lla.1	1.20701	4.75313	6.53296	0.0105894	0.26427	Mfhas1
uc012dle.2	1.04393	4.0252	6.54407	0.0105234	0.26427	Ago1
uc009snu.3	0.836804	4.12715	6.52934	0.0106109	0.26427	Wdr13
uc008nyi.2	0.811503	4.5477	6.53741	0.0105629	0.26427	Ncoa3
uc008fes.2	1.55351	2.74769	6.51341	0.0107064	0.264433	Nedd4l
uc007ghy.1	1.07901	6.18739	6.50778	0.0107404	0.264433	Nfic
uc007fxm.1	0.87794	4.38964	6.52189	0.0106555	0.264433	Trappc10
uc012dmk.1	1.9297	2.27474	6.49519	0.0108167	0.265414	Sytl1
uc007cnt.2	1.05839	6.51511	6.48847	0.0108576	0.265744	Pm20d1
uc008gnj.2	2.20263	3.01399	6.46216	0.0110196	0.268347	Bscl2
uc007xaz.2	1.86343	2.31715	6.45047	0.0110923	0.269438	1700001L05Rik
uc009aun.2	0.846676	4.32665	6.42971	0.0112227	0.270902	Stard13
uc008ejt.2	1.69261	4.88329	6.4255	0.0112493	0.271205	Nrep
uc007coc.1	1.10506	4.8362	6.42181	0.0112727	0.271431	Elk4
uc008bee.2	1.46635	5.92245	6.41123	0.0113401	0.271775	Dusp1
uc033hjf.1	0.963784	3.7596	6.40352	0.0113894	0.272204	Mir6993
uc007jah.2	1.26056	6.17211	6.39428	0.0114489	0.272613	Larp1
uc007hmx.2	0.980979	5.72756	6.39178	0.011465	0.272661	Smarcc2
uc009ftu.1	0.933852	6.26072	6.38517	0.0115078	0.272839	Hnrnpul1
uc007qfc.2	0.918555	4.12788	6.387	0.0114959	0.272839	Smim13
uc007rlo.1	0.753596	4.74918	6.38034	0.0115391	0.272839	Arsb
uc033jjh.1	2.46525	1.92688	6.36379	0.0116473	0.274002	Mir7082
uc033jbj.1	1.36807	2.85646	6.36338	0.0116499	0.274002	Gvin1
uc008bch.1	0.788593	5.4071	6.36135	0.0116633	0.274002	Rhot2
uc009aio.1	1.16885	4.02571	6.34766	0.0117536	0.274787	Foxk1
uc029sng.1	1.83069	3.72574	6.34103	0.0117976	0.275483	AB353040
uc008rsc.1	1.13736	3.54292	6.32854	0.011881	0.275763	Adgrl2
uc008iai.2	0.739075	4.51946	6.3306	0.0118672	0.275763	Atrnl1
uc007bqu.2	1.06347	4.07412	6.29918	0.0120794	0.27783	Wdfy1
uc009puj.1	1.2464	3.04944	6.28368	0.0121855	0.278808	Neil1
uc009lon.2	0.985788	4.16629	6.25951	0.0123528	0.280312	Fat1
uc009bnf.2	0.756897	5.84971	6.26845	0.0122907	0.280312	Mgam
uc011yqr.1	1.10821	3.27116	6.24866	0.0124287	0.281373	AK010878
uc029uoz.1	3.17271	1.76647	6.24114	0.0124816	0.282239	AK207571
uc009czl.2	0.863758	4.10726	6.19553	0.0128073	0.287769	Magi1
uc009fkg.2	2.19549	2.84613	6.18123	0.0129112	0.288242	Sympk
uc009lrs.2	1.36388	3.14724	6.18562	0.0128793	0.288242	Tenm3
uc009tnm.2	0.944945	4.66134	6.18837	0.0128592	0.288242	Hcfc1
uc011xjg.1	0.828096	4.14321	6.17549	0.0129532	0.288844	4930404N11Rik
uc007nfe.2	0.893669	7.64073	6.16528	0.0130282	0.288848	Id2
uc007kzc.1	0.833862	5.49302	6.16555	0.0130262	0.288848	Acsf2
uc009tnp.2	0.651823	5.24085	6.16185	0.0130534	0.289077	Irak1
uc012djw.2	1.13505	3.21132	6.15821	0.0130804	0.289341	Szt2
uc009gsu.1	1.13934	3.6386	6.13466	0.0132557	0.290992	Prr12
uc008wpy.2	0.961147	3.64514	6.13618	0.0132443	0.290992	5031425E22Rik
uc007niq.2	1.42542	2.99852	6.11449	0.0134078	0.291283	Atxn7l1
uc007jfw.2	0.855507	4.52312	6.11427	0.0134095	0.291283	Gid4
uc009kuz.1	1.64922	4.59598	6.11101	0.0134343	0.291369	Irs2
uc011yjd.1	0.901798	7.56462	6.10544	0.0134766	0.291382	Gcgr
uc009diz.1	1.17546	3.73883	6.08746	0.0136144	0.291796	Raf1
uc008wyb.1	1.02235	3.58913	6.09695	0.0135415	0.291796	Ift172
uc008gia.2	1.00528	3.49372	6.09012	0.013594	0.291796	Cdc42bpg
uc009agn.1	1.47848	3.05722	6.06216	0.0138109	0.292436	Gpr146
uc012fah.1	0.944701	4.12507	6.06576	0.0137827	0.292436	Zc3h4
uc029uib.1	1.32509	3.20645	6.0409	0.0139781	0.294685	Snx21
uc012cse.2	0.811869	4.8273	6.04421	0.0139519	0.294685	Clk2-scamp3
uc007nbs.2	2.73818	4.52213	6.03144	0.0140533	0.295302	Lpin1
uc009dgo.1	0.702494	5.81574	6.03226	0.0140467	0.295302	Creld1
uc007owm.2	0.71673	7.05679	6.02842	0.0140774	0.295487	Serpina11
uc008weg.2	0.855267	4.14209	6.01682	0.0141701	0.296789	Mib2
uc008cpn.2	1.09076	4.61	6.0026	0.0142848	0.297426	Cyp39a1
uc009dnw.2	1.0529	3.84227	5.99816	0.0143208	0.297647	Mical3
uc009ciu.2	0.867535	4.1201	5.99133	0.0143764	0.298198	Elmod3
uc008vkb.2	0.780055	4.78874	5.97521	0.0145084	0.299329	Eif4g3
uc008awc.1	2.11094	2.06925	5.96597	0.0145846	0.300579	BC026600
uc007tbr.2	1.01602	3.66942	5.95786	0.0146518	0.301439	Lrit1
uc007zga.3	1.06969	5.4045	5.95272	0.0146946	0.30188	Zbtb20
uc009gjp.2	0.889749	4.26187	5.94499	0.0147592	0.302563	Lrp3
uc007wlo.1	0.826661	4.80834	5.93187	0.0148695	0.303535	Ppp1r16a
uc008hpr.2	1.55814	10.701	5.92626	0.0149169	0.304181	Scd1
uc008aum.1	0.897795	4.75462	5.91842	0.0149834	0.304853	Amdhd2
uc008iwe.1	0.887074	4.35697	5.91001	0.0150551	0.305388	Med22
uc029wxt.1	0.661486	5.47313	5.8991	0.0151486	0.306694	Dnm2
uc007grs.2	3.378	4.54194	5.893	0.0152012	0.306967	Chpt1
uc009sbw.2	1.81961	2.27253	5.87563	0.0153518	0.30785	Xirp1
uc033ing.1	0.767179	6.40402	5.87514	0.0153562	0.30785	Gpr146
uc008lsv.1	0.959975	7.33627	5.86926	0.0154075	0.308327	Ivd
uc008fxe.1	2.4179	3.07619	5.85742	0.0155116	0.309127	Chka
uc007qnf.1	2.40392	1.88771	5.82862	0.0157674	0.310494	Auh
uc007qin.2	1.02951	4.26701	5.83163	0.0157406	0.310494	Phf2
uc009gff.2	1.02222	3.93135	5.82818	0.0157715	0.310494	Kmt2b
uc007hmm.1	1.01293	4.35109	5.83782	0.0156853	0.310494	Ankrd52
uc009bng.1	0.961512	5.04163	5.83662	0.0156959	0.310494	Mgam
uc007vxq.1	0.777699	6.19282	5.83392	0.0157201	0.310494	Sqle
uc008bqk.1	1.86819	3.97082	5.81917	0.0158524	0.311103	Ppard
uc009nrx.2	0.943802	4.51218	5.79911	0.0160343	0.312774	Zcchc14
uc009rqh.1	0.742476	4.60122	5.80046	0.016022	0.312774	Ndufaf3
uc008kll.2	1.71274	2.3552	5.7898	0.0161195	0.313676	Olfr1034
uc033hnt.1	1.65854	2.39804	5.7892	0.0161249	0.313676	Olfr1033
uc009twc.1	1.19513	3.45364	5.78206	0.0161905	0.313676	P2ry4
uc008sov.2	1.0182	3.50209	5.78083	0.0162019	0.313676	Pigo
uc008vvz.2	0.960667	6.05726	5.77986	0.0162109	0.313676	Kif1b
uc008hqf.1	1.15941	7.12667	5.77745	0.0162331	0.313791	Sema4g
uc008vnn.2	0.884271	4.44272	5.76792	0.0163213	0.314279	Atp13a2
uc007sfm.2	0.861639	4.08056	5.77053	0.0162971	0.314279	Ptprg
uc009cyh.2	0.804351	5.9714	5.76636	0.0163358	0.314279	Slc6a6
uc008cgj.2	1.06013	6.03223	5.75021	0.0164866	0.315828	Prrc2a
uc008jen.2	0.979146	5.04913	5.73141	0.0166641	0.315828	Prrc2b
uc007gay.1	0.82869	6.67621	5.74095	0.0165738	0.315828	Tmem259
uc009qvg.2	0.74057	4.63811	5.74001	0.0165827	0.315828	Myo6
uc009fsj.2	1.19866	3.00794	5.72375	0.0167369	0.316071	Megf8
uc029suy.1	1.16782	4.51599	5.72665	0.0167093	0.316071	Kmt2d
uc007ymp.2	0.721796	8.16532	5.72303	0.0167438	0.316071	Slc25a1
uc009abk.2	0.741249	4.89659	5.72027	0.0167702	0.316259	Plod3
uc008pxr.1	1.27369	3.13139	5.71365	0.0168335	0.316833	Hcn3
uc007lam.2	1.07566	3.47533	5.70556	0.0169113	0.317062	Ngfr
uc007qnh.1	0.876156	4.92537	5.70966	0.0168718	0.317062	Nfil3
uc008gum.2	0.706755	7.67848	5.70754	0.0168922	0.317062	Keg1
uc008ceo.1	1.42525	4.78236	5.69253	0.0170373	0.317634	Hspa1b
uc007kea.1	0.955136	3.55498	5.69428	0.0170203	0.317634	Scarf1
uc029sxq.1	2.51121	3.56116	5.67619	0.0171966	0.319312	BC023320
uc033itt.1	0.798879	5.13939	5.67675	0.0171912	0.319312	Itpr1
uc007jih.2	0.90323	5.36625	5.66375	0.017319	0.320151	Ulk2
uc009rfy.1	2.46302	2.78679	5.63618	0.0175935	0.321778	Amotl2
uc009lgn.2	1.19223	3.10752	5.62764	0.0176794	0.321778	Whsc1l1
uc008zgm.1	1.05579	3.60555	5.63486	0.0176068	0.321778	Med13l
uc057ajo.1	0.992255	5.05705	5.63387	0.0176167	0.321778	Srcap
uc008psm.1	0.936424	4.54397	5.63707	0.0175846	0.321778	Arhgef11
uc009dol.1	0.913626	5.62299	5.62917	0.017664	0.321778	Slc6a12
uc012gln.1	0.888568	4.96024	5.6173	0.017784	0.32277	Cmip
uc007tma.2	0.765142	4.97639	5.61358	0.0178218	0.323152	Tmem55b
uc007ghf.2	0.947765	4.2433	5.60841	0.0178745	0.323748	Cactin
uc007mzh.2	0.771498	5.11962	5.60706	0.0178882	0.323748	Ldah
uc012doh.1	1.10893	4.41947	5.6009	0.0179513	0.324488	Prdm2
uc009jtd.1	0.736529	4.29659	5.59815	0.0179795	0.324488	Ino80e
uc009nox.1	1.26685	2.91631	5.57959	0.018171	0.324606	Gan
uc029sve.2	1.10416	3.26735	5.58877	0.018076	0.324606	Fignl2
uc009fmh.1	0.914608	6.11025	5.5801	0.0181657	0.324606	Ppp1r37
uc008uzm.3	0.828147	5.07871	5.58221	0.0181438	0.324606	Pum1
uc008xjz.2	0.767559	4.99784	5.58033	0.0181633	0.324606	Adgra3
uc007mil.1	1.01722	4.94054	5.55134	0.0184666	0.326497	Tmem94
uc008nkm.2	0.983953	4.01359	5.55091	0.0184711	0.326497	Ncoa6
uc008zeg.1	0.863293	5.22712	5.55404	0.0184381	0.326497	Gcn1l1
uc012apb.1	0.75233	4.22642	5.55764	0.0184002	0.326497	Cyp4f17
uc007lqr.2	0.921652	3.60998	5.54636	0.0185192	0.326597	Tmem101
uc008gfv.3	1.33322	2.75809	5.53832	0.0186044	0.327502	Dpf2
uc008ssu.1	1.71519	2.30806	5.5256	0.0187402	0.327805	Shb
uc008qko.2	1.04628	7.49032	5.53488	0.0186411	0.327805	Ecm1
uc007hmk.1	0.874085	4.23293	5.52625	0.0187332	0.327805	Coq10a
uc009tmf.2	1.25151	2.86257	5.50896	0.0189193	0.32859	Slc6a8
uc009ezk.1	1.14551	3.21082	5.50391	0.018974	0.32859	Zfp865
uc007ibd.2	0.993742	4.02268	5.51053	0.0189023	0.32859	Cobl
uc033ini.1	0.891099	4.33254	5.506	0.0189513	0.32859	Ints1
uc008ixh.2	0.786126	4.83648	5.50554	0.0189563	0.32859	Vav2
uc007lei.1	1.00188	3.81489	5.4897	0.0191288	0.328991	Mllt6
uc009qqp.3	0.88855	4.75551	5.49247	0.0190985	0.328991	Ccpg1
uc009avo.1	0.745629	4.308	5.49458	0.0190755	0.328991	Casd1
uc007vfk.2	0.633996	6.21231	5.47276	0.0193152	0.331021	Ugt3a1
uc011yrc.1	2.89242	4.99671	5.4647	0.0194044	0.331859	Serpina4-ps1
uc007eru.2	3.31569	2.45937	5.4587	0.0194712	0.331869	Epb41l2
uc007xuw.2	0.740318	4.45948	5.44885	0.0195812	0.332662	Zfp740
uc007vdh.1	0.802923	8.84439	5.44658	0.0196066	0.33271	C9
uc009roi.4	0.729931	5.43541	5.43323	0.0197571	0.334674	Rnf123
uc008ebc.1	0.683236	5.97297	5.42931	0.0198015	0.334958	Mib1
uc009err.1	0.675902	5.67466	5.42797	0.0198167	0.334958	Rassf8
uc007gfz.1	0.824535	4.82182	5.42242	0.0198797	0.334989	Zbtb7a
uc008ivf.2	1.27395	2.82532	5.41883	0.0199207	0.335089	Inpp5e
uc008wrm.2	0.704908	4.99979	5.41684	0.0199435	0.335089	Slc4a2
uc008tkf.3	3.29065	4.09823	5.384	0.0203222	0.336344	Nfib
uc008yfb.1	2.39453	4.03235	5.39734	0.0201675	0.336344	Cxcl13
uc008car.2	2.21262	6.28792	5.39865	0.0201523	0.336344	H2-K1
uc008ecf.2	1.96721	2.0783	5.38692	0.0202883	0.336344	Lama3
uc007ftj.1	1.8226	2.18585	5.38735	0.0202832	0.336344	Derl3
uc012fjv.1	0.776868	4.83157	5.40141	0.0201205	0.336344	Tbc1d17
uc009evq.1	0.737527	5.05733	5.39369	0.0202097	0.336344	Mboat7
uc008cyz.3	1.07514	3.16671	5.36565	0.0205372	0.338171	Tbc1d5
uc007cdm.1	1.15565	3.01573	5.36144	0.0205868	0.338341	Sned1
uc009mfq.2	0.848743	4.51742	5.35816	0.0206255	0.338689	Klf2
uc008yua.2	1.00878	5.47147	5.35459	0.0206678	0.338809	2900026A02Rik
uc012fax.1	0.779723	4.51967	5.35528	0.0206596	0.338809	Dmwd
uc008yzi.2	1.13932	5.47098	5.34482	0.0207839	0.339095	Acacb
uc007irp.2	0.778973	5.42155	5.34915	0.0207324	0.339095	Tbc1d9b
uc007ewl.2	0.601232	5.60818	5.34134	0.0208255	0.339202	Mfsd4b1
uc012bhe.2	1.50329	3.99239	5.33506	0.0209006	0.339503	Neat1
uc007uig.2	1.57082	6.393	5.31802	0.021106	0.339657	Msra
uc008ggx.1	1.31137	7.32141	5.32534	0.0210175	0.339657	Tm7sf2
uc009omg.2	1.27164	3.14205	5.32077	0.0210727	0.339657	Ldlr
uc009rqj.1	0.842763	4.04709	5.31798	0.0211064	0.339657	Wdr6
uc007sks.1	0.837454	4.29873	5.32015	0.0210801	0.339657	Ndst2
uc007jvi.1	0.823272	5.45482	5.33064	0.0209537	0.339657	Mink1
uc008tyx.1	0.799657	5.25792	5.33203	0.020937	0.339657	Ssbp3
uc008dmd.2	0.758852	5.87309	5.31463	0.0211471	0.339657	Lpin2
uc007rkt.1	0.668583	5.02091	5.31719	0.0211161	0.339657	Serinc5
uc012gsi.2	1.16004	3.25023	5.30938	0.021211	0.339921	AK077428
uc009sdd.1	0.88326	4.83244	5.29182	0.0214258	0.340491	Trak1
uc007ili.1	0.882462	5.94232	5.29296	0.0214118	0.340491	Wwc1
uc009fkn.2	0.844945	4.85538	5.30227	0.0212976	0.340491	Dmpk
uc009eis.1	0.711769	5.50392	5.29861	0.0213424	0.340491	Ybx3
uc009qbo.1	0.651674	4.89143	5.29197	0.021424	0.340491	Snapc5
uc009rta.3	0.646236	5.02265	5.29063	0.0214405	0.340491	Map4
uc007pvs.1	1.76488	2.22006	5.26154	0.0218017	0.342225	AK172386
uc007een.1	1.29987	4.11766	5.2598	0.0218236	0.342225	Plxna2
uc008cep.1	1.20498	3.13291	5.26212	0.0217944	0.342225	Hspa1a
uc009nid.1	1.08107	3.53465	5.27292	0.0216597	0.342225	Zfhx3
uc007jnm.1	0.974029	3.39279	5.27255	0.0216642	0.342225	Ntn1
uc057and.1	0.733216	7.63743	5.26548	0.0217524	0.342225	Nudt7
uc008tvn.2	0.674914	4.60479	5.25761	0.0218509	0.342225	Ak4
uc009irm.1	0.633461	5.22143	5.25768	0.0218501	0.342225	Stim1
uc007vsb.2	1.01989	6.18529	5.25397	0.0218967	0.342387	Deptor
uc008rma.2	2.33344	1.84428	5.24398	0.0220228	0.343814	Slc39a8
uc011xmb.1	1.5813	4.33843	5.24197	0.0220483	0.343814	Socs2
uc007uod.2	1.1155	4.81269	5.23485	0.0221387	0.343814	Bmp1
uc009pdu.1	1.10503	4.86858	5.23649	0.0221178	0.343814	Bcl9l
uc009nyw.2	1.05547	5.74821	5.2368	0.0221139	0.343814	Irf2bp2
uc012gqe.1	0.959406	4.09499	5.23347	0.0221563	0.343814	Tirap
uc009ptq.1	0.665717	6.34299	5.2327	0.0221661	0.343814	Imp3
uc033glq.1	2.01877	4.25274	5.22549	0.0222582	0.344748	Nfil3
uc008jbq.1	0.968183	3.3933	5.22519	0.022262	0.344748	Ccbl1
uc007zbw.1	2.3612	1.82576	5.22111	0.0223142	0.345122	Dtx3l
uc008lhv.1	0.785976	4.72726	5.21913	0.0223397	0.345122	Trim44
uc007ghd.3	0.731242	4.84515	5.21596	0.0223805	0.345416	Pip5k1c
uc011xfr.1	1.59581	5.76801	5.20902	0.02247	0.345476	Arid5b
uc009aum.2	2.8337	1.63616	5.20024	0.0225837	0.345848	Stard13
uc011zlu.1	0.992756	4.51541	5.20055	0.0225798	0.345848	Khnyn
uc007xxz.1	0.690337	4.45735	5.19535	0.0226474	0.346107	Zfp385a
uc009lhr.2	0.662428	4.54941	5.19533	0.0226477	0.346107	Erlin2
uc007qxv.1	1.27893	4.38911	5.18842	0.0227379	0.346287	Ptch1
uc008ifp.2	1.02369	5.36939	5.18899	0.0227304	0.346287	Camk1d
uc007qml.2	0.880371	3.72654	5.18963	0.022722	0.346287	Secisbp2
uc009ukl.2	0.860598	6.13049	5.19145	0.0226983	0.346287	Cldn2
uc007mut.1	1.22037	8.14135	5.18286	0.0228107	0.346472	Fasn
uc008zcz.2	1.06443	5.0383	5.17977	0.0228514	0.346472	Hnf1a
uc007cpu.2	0.835513	4.89892	5.18052	0.0228415	0.346472	Plekha6
uc008oar.1	0.817617	4.92735	5.18418	0.0227934	0.346472	Dpm1-adnp
uc009phw.2	0.817367	3.86044	5.18465	0.0227872	0.346472	Nxpe2
uc008mqk.1	0.832489	3.95459	5.16523	0.0230434	0.34765	Rrbp1
uc008syo.1	1.04647	4.62762	5.16166	0.0230909	0.347799	D630039A03Rik
uc008yyy.1	0.892789	3.92172	5.16042	0.0231073	0.347799	Ssh1
uc033ifl.1	0.823279	4.97637	5.16118	0.0230972	0.347799	Paqr7
uc008yfk.1	1.9118	2.0813	5.14897	0.0232602	0.347886	Fras1
uc056zes.1	0.937047	4.28118	5.1398	0.0233833	0.347886	Csnk2b
uc008pvh.2	0.898067	6.07378	5.14239	0.0233485	0.347886	Sema4a
uc007hea.1	0.870086	5.63148	5.13982	0.0233831	0.347886	Dyrk2
uc007pct.2	0.825751	5.7411	5.14574	0.0233034	0.347886	Cdc42bpb
uc011wwa.1	0.802985	4.48307	5.13662	0.0234263	0.348256	Usp21
uc007pck.1	0.85566	4.21416	5.13394	0.0234624	0.348526	Rcor1
uc033iha.1	1.83823	4.72599	5.12002	0.0236514	0.349986	Rpl22
uc009nzj.2	0.723155	5.16104	5.12075	0.0236415	0.349986	Pard3
uc008cvg.2	0.969523	4.25134	5.11801	0.0236787	0.350123	AI661453
uc007wky.2	0.611034	5.39066	5.11258	0.0237529	0.350488	Cpsf1
uc033hgd.1	1.09418	3.07408	5.10591	0.0238445	0.350694	Pura
uc008fwq.2	1.04487	6.08089	5.10149	0.0239052	0.350905	Lrp5
uc008zoz.1	0.770381	5.85448	5.0952	0.0239921	0.351527	Arl6ip4
uc007gbm.1	0.714628	4.61996	5.09568	0.0239855	0.351527	Sbno2
uc007tkc.2	1.15637	3.69549	5.08492	0.0241348	0.352069	Naa30
uc008sfu.1	1.15466	6.86766	5.08237	0.0241703	0.352267	Pnrc1
uc008bxt.1	0.735457	6.52876	5.07368	0.0242918	0.353503	Cyp4f13
uc007ndk.1	1.30957	3.49958	5.06118	0.0244676	0.354421	Asap2
uc011xfy.1	0.680865	4.92411	5.06263	0.0244471	0.354421	Ipmk
uc007hlj.1	0.859945	4.2634	5.05806	0.0245116	0.354565	Baz2a
uc007bux.2	0.737554	5.97964	5.05522	0.0245519	0.354681	2810459M11Rik
uc008pjj.2	1.14839	3.13542	5.04101	0.0247541	0.35647	P2ry1
uc008zng.2	1.1464	4.05893	5.03823	0.0247938	0.356515	Setd1b
uc009sdl.2	0.782219	4.73531	5.03692	0.0248126	0.356515	Vipr1
uc029qyp.1	1.82474	4.35378	5.03069	0.024902	0.357268	Arid5b
uc009coy.2	1.52645	3.11125	5.02623	0.0249661	0.357855	Cyp26b1
uc007rno.2	1.15186	2.93922	5.02092	0.0250428	0.357855	Gcnt4
uc008ujq.1	0.942352	6.96821	5.02368	0.0250029	0.357855	Ptprf
uc009kko.3	0.830687	3.77367	5.01423	0.0251398	0.357855	Deaf1
uc009nes.2	0.778084	4.43907	5.0249	0.0249853	0.357855	Slc12a4
uc008hbn.1	0.737126	5.86435	5.02247	0.0250204	0.357855	Smarca2
uc007jen.2	0.64106	4.60456	5.01375	0.0251468	0.357855	Mprip
uc009ddn.1	0.977429	6.49403	5.00889	0.0252175	0.358424	Bhlhe40
uc009fyw.2	0.96218	4.31486	5.00718	0.0252424	0.358424	Samd4b
uc012cxz.1	1.10024	3.27451	4.99341	0.025444	0.360755	Tet2
uc008eer.2	2.38161	1.78212	4.96604	0.0258497	0.364762	Dsg2
uc007mal.1	0.873262	3.85923	4.96189	0.0259119	0.365197	Pitpnc1
uc009pca.2	1.16591	3.01735	4.95205	0.0260598	0.365993	DQ555840
uc008zin.2	1.12785	4.48165	4.94873	0.0261098	0.366204	Ptpn11
uc007fuk.1	1.04731	3.13731	4.93816	0.02627	0.367029	Pcnt
uc007sko.2	0.812657	4.49776	4.93074	0.026383	0.367592	Zswim8
uc007aqc.1	1.25417	2.75014	4.92277	0.026505	0.368759	Lman2l
uc008cje.3	1.52507	2.5103	4.91592	0.0266103	0.369958	Atat1
uc008vur.2	0.652466	4.97231	4.91101	0.026686	0.370477	Mtor
uc009pen.1	1.04532	4.09399	4.90697	0.0267486	0.371079	Tmem25
uc008qmj.2	2.16576	1.87593	4.88006	0.0271686	0.371329	Hist2h2be
uc007ave.1	1.55105	2.98491	4.88366	0.0271121	0.371329	Tgfbrap1
uc009rlv.1	1.27469	5.3302	4.88297	0.027123	0.371329	Hyal1
uc012cms.1	0.803332	3.92371	4.8769	0.0272185	0.371329	Zfp512b
uc009fhm.2	0.784252	4.34162	4.88034	0.0271643	0.371329	Ccdc9
uc007vaa.1	0.734789	4.20983	4.8911	0.0269955	0.371329	Farp1
uc009ftq.2	0.730804	4.74388	4.89478	0.026938	0.371329	Tgfb1
uc009mll.3	0.70417	6.22891	4.88773	0.0270482	0.371329	Prkaca
uc007nxp.1	0.831456	3.96755	4.86685	0.0273774	0.372314	Syne2
uc057aqs.1	1.10703	4.87195	4.85844	0.0275112	0.372604	AK047551
uc009abf.2	1.04391	6.7397	4.85965	0.0274919	0.372604	Fis1
uc008dug.2	0.855958	3.58911	4.85476	0.0275699	0.372604	Prkce
uc007nyk.2	0.744923	4.77621	4.86097	0.0274709	0.372604	Plekhg3
uc007pvb.1	0.755213	7.07769	4.84942	0.0276554	0.373463	Slc17a2
uc029vyd.1	1.29499	2.70914	4.83783	0.0278419	0.375097	AB347200
uc009rqz.1	1.26945	2.70998	4.83708	0.0278541	0.375097	Nckipsd
uc008ziv.2	0.989444	3.90788	4.83886	0.0278253	0.375097	Gm15800
uc008uas.2	0.850367	10.3064	4.80688	0.0283463	0.380428	Scp2
uc007obs.2	1.15215	3.32696	4.79509	0.028541	0.382204	Slc10a1
uc007iry.2	0.572238	5.8056	4.79143	0.0286017	0.382234	Mgat4b
uc008njm.1	0.719838	6.67719	4.78479	0.0287121	0.382386	Pxmp4
uc009cqh.2	1.52413	3.20458	4.77279	0.028913	0.383738	Nat8
uc008cay.2	0.600018	5.1764	4.77139	0.0289364	0.383785	Rxrb
uc012fzr.1	0.885296	3.52412	4.76658	0.0290174	0.383828	Atp11a
uc007lhj.2	0.833321	4.92265	4.76412	0.0290589	0.383828	Msl1
uc009npd.1	0.703577	6.65103	4.76519	0.0290409	0.383828	Sdr42e1
uc008hsp.1	0.684193	5.33951	4.76574	0.0290316	0.383828	Gbf1
uc033hrr.2	2.05516	7.56628	4.75967	0.0291341	0.384296	Gnas
uc009mnn.2	0.568611	5.40546	4.7565	0.0291878	0.384478	Rad23a
uc033jen.1	1.72513	2.83957	4.75129	0.0292763	0.385199	Champ1
uc008lsr.2	1.6771	2.20245	4.73495	0.0295558	0.387342	Disp2
uc009jqy.3	0.737702	4.96585	4.73437	0.0295656	0.387342	Spns1
uc009nen.1	0.718901	4.79546	4.73549	0.0295465	0.387342	Pskh1
uc007mob.2	1.19934	6.39998	4.73119	0.0296203	0.387428	Afmid
uc007mjv.1	0.816262	6.85986	4.73032	0.0296354	0.387428	Wbp2
uc007kcz.1	0.757767	4.19308	4.727	0.0296926	0.387428	Smg6
uc007xri.2	0.645232	4.74134	4.73124	0.0296196	0.387428	Letmd1
uc008xoo.3	2.46514	1.92201	4.71338	0.0299287	0.387896	Rbm47
uc012dfe.1	1.69667	4.02689	4.71128	0.0299654	0.387896	Mup1
uc008fau.1	0.967432	6.52565	4.71104	0.0299695	0.387896	Ndst1
uc011yyr.1	0.864219	3.79944	4.71263	0.0299418	0.387896	Tmem170b
uc009omm.2	0.742964	5.17349	4.72086	0.0297989	0.387896	Kank2
uc008zda.1	0.742201	4.13574	4.71402	0.0299176	0.387896	Sppl3
uc012ewz.1	0.743752	7.76056	4.70767	0.0300282	0.388396	Isoc2a
uc007jiw.2	0.823183	5.35448	4.69958	0.03017	0.388667	Ncor1
uc009jvo.1	0.74763	4.98058	4.70149	0.0301365	0.388667	Prr14
uc009ucs.1	0.907892	4.38114	4.69086	0.0303234	0.390124	Hmgn5
uc008oqs.1	1.14798	11.232	4.68059	0.0305052	0.391419	Car3
uc007bnl.2	1.87395	2.02532	4.66967	0.0306998	0.392096	Ihh
uc007wxm.1	0.967957	5.2875	4.67279	0.0306442	0.392096	Tob2
uc009nhg.1	0.814892	8.07811	4.67023	0.0306899	0.392096	Cyb5b
uc012eiu.1	0.679512	5.56642	4.66966	0.0307001	0.392096	Snd1
uc007pls.1	0.609394	5.19851	4.67185	0.0306609	0.392096	Ero1lb
uc009qev.2	0.79262	4.03873	4.66804	0.030729	0.392207	Herc1
uc007leg.1	1.54279	2.3143	4.65452	0.030972	0.392647	E130012A19Rik
uc011wpy.1	1.10982	3.44242	4.65549	0.0309543	0.392647	Rnf152
uc009qah.3	0.801236	5.85919	4.65509	0.0309617	0.392647	Anp32a
uc007era.1	0.784612	5.55941	4.65171	0.0310226	0.392647	Enpp3
uc007ujz.2	0.611665	5.31667	4.65029	0.0310482	0.392647	Ptk2b
uc057bpc.1	1.14445	3.15623	4.64592	0.0311274	0.392877	Spata2
uc008ohy.1	0.661268	4.80274	4.63419	0.031341	0.393909	Lsm14b
uc007otk.2	2.11696	2.36727	4.62394	0.0315287	0.3952	Smek1
uc009gux.2	0.675314	4.58603	4.61979	0.031605	0.395801	Snrnp70
uc008zpc.3	0.887914	4.48783	4.61797	0.0316387	0.395965	Pitpnm2
uc012afy.2	1.15258	3.99422	4.61632	0.0316692	0.39609	Usf3
uc009frx.1	0.726342	4.96684	4.60965	0.0317925	0.39692	Gsk3a
uc008kvx.2	1.01577	3.95456	4.60276	0.0319206	0.397633	Lrp4
uc007rwa.1	0.759891	3.99282	4.60383	0.0319006	0.397633	Map3k1
uc008ohw.1	0.865841	3.69571	4.59883	0.0319938	0.39765	Taf4
uc009ghj.2	0.777057	7.83097	4.5957	0.0320522	0.39779	Lsr
uc007cqr.2	0.792009	4.55798	4.58429	0.0322663	0.398908	Zbed6
uc008fzu.2	0.610316	5.27127	4.58433	0.0322656	0.398908	Adrbk1
uc012gpb.1	0.693875	4.20758	4.58219	0.0323059	0.399142	Tyk2
uc056zye.1	0.652452	4.89311	4.57958	0.0323552	0.39924	Arhgef10l
uc008get.1	0.833384	5.36012	4.56851	0.0325649	0.400691	Map3k11
uc056yyx.1	1.33229	3.00139	4.5632	0.0326659	0.401535	AK134122
uc007gxj.2	0.889577	3.42281	4.55869	0.0327521	0.402338	Galnt4
uc012eab.1	0.748386	4.09537	4.55639	0.0327962	0.40245	Pkd2
uc007xek.2	0.748135	4.33816	4.54248	0.0330637	0.403494	Brd1
uc008dpt.1	0.861439	5.32516	4.53651	0.0331792	0.403924	Prkd3
uc008zyi.1	0.933522	3.77169	4.53158	0.0332749	0.404262	Pom121
uc009elv.1	0.780395	4.38809	4.52866	0.0333317	0.404262	Atf7ip
uc008xkl.1	0.765552	5.91464	4.52965	0.0333124	0.404262	Sod3
uc007yxy.2	0.689432	5.56688	4.53067	0.0332926	0.404262	0610012G03Rik
uc029wbk.1	2.24625	1.77937	4.51898	0.0335208	0.405356	DQ713317
uc008gqo.2	0.692514	4.73797	4.51487	0.0336015	0.405356	Vwce
uc008cdr.2	0.567901	5.02862	4.51347	0.033629	0.405375	Dxo
uc008aey.1	0.795703	4.1502	4.51045	0.0336883	0.405459	Arid1b
uc009fta.1	3.26824	3.98124	4.50669	0.0337624	0.405717	Ceacam1
uc008qsm.1	0.732764	4.05258	4.50736	0.0337494	0.405717	Nras
uc012axu.1	0.8845	5.52953	4.50413	0.0338131	0.405821	Pkdcc
uc033hiz.1	0.696155	4.38461	4.49902	0.0339143	0.406782	Nxf1
uc009lec.1	0.884458	4.09327	4.49436	0.0340067	0.406969	Kat6a
uc008htu.1	0.707329	5.25726	4.49306	0.0340326	0.406969	Sfxn2
uc009pba.1	0.836703	6.35405	4.48646	0.0341644	0.40775	Arhgef12
uc009nbl.2	1.05066	10.6908	4.48391	0.0342154	0.40786	Ces3a
uc008gpe.2	0.989962	8.12534	4.47864	0.0343209	0.408056	Fads1
uc008wrv.1	0.678668	4.82974	4.48062	0.0342812	0.408056	Agap3
uc008azv.2	0.637513	5.11231	4.4817	0.0342597	0.408056	Clcn7
uc008hpg.2	0.537357	5.87377	4.46863	0.0345227	0.409104	Chuk
uc033iwt.1	2.87546	1.52574	4.46217	0.0346535	0.409543	Fkrp
uc012ada.1	0.719923	4.79154	4.46227	0.0346514	0.409543	Clcn2
uc008uiy.1	0.760897	4.90083	4.45744	0.0347495	0.410175	Slc6a9
uc008dap.1	0.569008	6.75762	4.45429	0.0348136	0.410682	Mpnd
uc009lfs.2	0.758447	4.77667	4.44281	0.0350484	0.413199	Tacc1
uc009lxq.1	1.00308	3.10689	4.44145	0.0350764	0.413202	Zfp866
uc009dsm.2	1.15099	10.3582	4.43686	0.0351709	0.413633	Ptms
uc009sda.1	1.41363	2.41646	4.4327	0.0352566	0.413962	Trak1
uc008vtf.1	1.36589	2.48651	4.4309	0.0352939	0.413962	Fv1
uc012bil.1	0.897776	4.607	4.42217	0.0354749	0.414122	Myrf
uc009dno.2	0.952312	3.38768	4.41062	0.0357159	0.414308	Cecr2
uc007tnw.3	0.74539	4.35212	4.41195	0.035688	0.414308	Zfp219
uc012ceu.1	0.878221	3.38314	4.40558	0.0358215	0.414966	Plcb1
uc011yzv.1	0.786244	3.99842	4.3973	0.0359959	0.416238	Fam193b
uc007lec.1	0.764712	4.0587	4.39845	0.0359717	0.416238	Arhgap23
uc012dow.2	2.67223	1.57921	4.38548	0.0362463	0.416738	Vps13d
uc012dtm.1	1.8077	2.02622	4.37993	0.0363645	0.416738	1700096K18Rik
uc012eoy.1	1.25483	2.63461	4.37799	0.036406	0.416738	Zxdc
uc007tjh.1	0.794724	3.99912	4.387	0.0362139	0.416738	Peli2
uc008gng.1	0.717155	5.24163	4.3801	0.0363608	0.416738	Hnrnpul2
uc008gic.2	0.699241	4.64801	4.38951	0.0361606	0.416738	Men1
uc007mzc.1	0.679253	5.93867	4.38877	0.0361765	0.416738	AK146888
uc029svs.2	1.24556	4.84376	4.36307	0.036726	0.416828	Nudt16l1
uc007zlw.2	1.15323	2.79091	4.36786	0.0366231	0.416828	Zbtb11os1
uc007iit.2	0.890668	5.13061	4.36466	0.0366919	0.416828	Cpeb4
uc007lnq.2	0.888555	3.75596	4.37651	0.0364376	0.416828	Plekhh3
uc009mcx.1	0.866067	7.2127	4.33573	0.0373204	0.416828	Nr2f6
uc007gds.1	0.848913	4.17627	4.34886	0.0370338	0.416828	Rexo1
uc009mjc.2	0.827744	3.79873	4.33336	0.0373724	0.416828	Gab1
uc009eyj.2	0.818636	3.61577	4.37196	0.0365349	0.416828	Suv420h2
uc009evl.2	0.80628	4.0932	4.35772	0.0368415	0.416828	Cnot3
uc008pua.2	0.774796	4.24159	4.33152	0.0374129	0.416828	Mef2d
uc008ghu.1	0.759662	4.81235	4.37169	0.0365407	0.416828	Atg2a
uc012gls.1	0.637577	4.98907	4.3646	0.036693	0.416828	Mbtps1
uc008tyh.2	0.619336	5.29197	4.33171	0.0374086	0.416828	Usp24
uc008ujn.2	0.606663	4.58783	4.35554	0.0368887	0.416828	Kdm4a
uc009nzt.2	0.600519	5.87824	4.33537	0.0373282	0.416828	Nrp1
uc007qol.1	0.588743	7.31414	4.37263	0.0365207	0.416828	Higd2a
uc007nds.1	0.579879	5.04628	4.34379	0.0371442	0.416828	Iah1
uc033jmu.1	1.46801	4.89272	4.31995	0.037668	0.416953	Nat6
uc007dan.1	1.39225	2.42608	4.32075	0.0376503	0.416953	AK044033
uc009llj.1	1.36527	3.35402	4.32213	0.0376197	0.416953	Lonrf1
uc007mrp.2	1.32013	2.524	4.32219	0.0376186	0.416953	Cep131
uc007emi.1	0.990298	3.0918	4.31407	0.0377985	0.416953	Nhsl1
uc008faa.2	0.890022	4.31408	4.3218	0.037627	0.416953	F830016B08Rik
uc007ujt.1	0.807051	8.60982	4.32235	0.0376149	0.416953	Gulo
uc007ebd.1	0.710535	3.98293	4.3137	0.0378067	0.416953	AK142161
uc009cdk.1	0.69183	5.20879	4.31741	0.0377242	0.416953	Gprin3
uc007oap.2	0.55073	5.39729	4.32693	0.0375138	0.416953	Actn1
uc008gki.1	0.549762	5.97864	4.31504	0.037777	0.416953	Otub1
uc009pgh.3	0.660232	4.80718	4.31061	0.0378755	0.417473	Bace1
uc009izf.1	0.734325	5.42824	4.30054	0.0381004	0.418996	Taf10
uc033gfi.1	2.06317	1.84025	4.28873	0.0383659	0.419019	Ankrd9
uc033imx.1	1.4291	2.38025	4.29149	0.0383036	0.419019	Trim56
uc007qov.2	0.813794	5.06845	4.28899	0.03836	0.419019	Rnf44
uc007qtf.2	0.767631	5.79939	4.28904	0.0383589	0.419019	Hnrnpa0
uc029xeq.2	0.760566	5.70944	4.2879	0.0383845	0.419019	Cgnl1
uc008gms.1	0.648405	6.31047	4.29131	0.0383077	0.419019	Tmem223
uc012gey.1	1.76457	3.10908	4.27398	0.0387003	0.420221	Ddx49
uc008hwq.1	1.54875	3.06031	4.27468	0.0386843	0.420221	Mxi1
uc007nuq.2	1.45228	3.17555	4.27256	0.0387326	0.420221	Dact1
uc009tuv.2	1.36375	2.45663	4.26715	0.0388561	0.420221	Ar
uc007ogd.1	0.82079	3.91003	4.27494	0.0386783	0.420221	Ylpm1
uc012ams.1	0.802556	3.77305	4.26609	0.0388804	0.420221	Meiob
uc009nby.1	0.751292	4.63721	4.26659	0.0388689	0.420221	Tradd
uc009nts.1	0.709923	4.07673	4.2672	0.0388549	0.420221	Acsf3
uc009jws.1	0.665729	4.67624	4.27662	0.03864	0.420221	Orai3
uc007kql.1	0.6514	4.4504	4.26582	0.0388864	0.420221	Acaca
uc009cnc.1	0.597271	4.95864	4.27519	0.0386727	0.420221	Dctn1
uc008jim.2	0.560432	5.29749	4.26899	0.0388141	0.420221	Mapkap1
uc009osn.1	1.56985	2.26998	4.26189	0.0389765	0.420254	AK048946
uc007qqb.1	0.674221	5.61762	4.2603	0.039013	0.420413	Fgfr4
uc007llo.2	0.722025	4.67117	4.25125	0.0392214	0.421319	Cnp
uc008yzq.2	1.05081	4.21456	4.24692	0.0393215	0.421386	Mvk
uc009gso.1	0.748285	5.25651	4.24466	0.0393739	0.421607	Scaf1
uc009smt.2	0.627353	4.83779	4.24078	0.0394641	0.421848	Otud5
uc009rax.1	0.598869	5.01802	4.23942	0.0394956	0.421848	1190002N15Rik
uc011ylq.1	1.57609	2.19262	4.23687	0.0395551	0.422248	Mir1938
uc007bkw.2	0.950563	9.58419	4.22206	0.0399017	0.424775	Igfbp2
uc007shk.2	0.672075	4.62143	4.21945	0.0399631	0.425194	Thrb
uc007ktd.1	1.05545	3.92477	4.21669	0.0400281	0.425495	Ypel2
uc009stu.2	0.669775	4.92276	4.21638	0.0400354	0.425495	Araf
uc033ixp.1	1.17572	4.00585	4.21327	0.0401089	0.42566	Zfp574
uc009lqe.2	0.924036	8.92804	4.21298	0.0401158	0.42566	Acsl1
uc009eme.1	0.889891	6.21122	4.20613	0.0402782	0.425732	H2afj
uc009jdt.1	0.869972	5.06334	4.20948	0.0401986	0.425732	St5
uc011zqm.1	0.688673	7.10461	4.2077	0.0402409	0.425732	Ggact
uc009sen.2	0.578213	5.40955	4.20686	0.0402608	0.425732	Snrk
uc009bkt.3	1.89735	2.7238	4.18865	0.0406955	0.427765	Luc7l2
uc011ydr.1	0.843788	3.57505	4.19041	0.0406534	0.427765	Tbkbp1
uc008hsk.1	2.08722	6.90333	4.18298	0.0408317	0.427812	Elovl3
uc008wgf.2	0.629175	4.64439	4.18315	0.0408278	0.427812	Agrn
uc009mkx.2	0.570358	5.09517	4.18098	0.0408801	0.427812	Pkn1
uc008duj.2	0.942279	6.8635	4.17834	0.0409438	0.428081	Epas1
uc012ebb.1	0.887966	3.6529	4.1728	0.0410778	0.428933	Fbrsl1
uc007xzl.1	0.826116	5.0115	4.168	0.0411944	0.428933	Crebbp
uc008cix.1	0.727241	3.94756	4.16582	0.0412474	0.428933	2310061I04Rik
uc007jtf.1	0.627865	5.40485	4.16161	0.0413501	0.429769	Ctdnep1
uc057bqt.1	1.96109	1.8773	4.14598	0.0417335	0.430858	AK030551
uc008xmr.1	1.09024	3.47337	4.1421	0.0418292	0.430858	Klf3
uc012ghn.2	0.975152	5.79708	4.13926	0.0418995	0.430858	Junb
uc008gnu.2	0.837493	4.28062	4.13951	0.0418934	0.430858	Ints5
uc009rqt.1	0.789201	5.98165	4.14983	0.0416386	0.430858	Prkar2a
uc009jwt.1	0.780284	4.05883	4.14362	0.0417916	0.430858	Setd1a
uc009exq.1	0.644383	4.84107	4.15054	0.0416212	0.430858	Ppp1r12c
uc008lmq.1	0.625355	5.70277	4.15284	0.0415647	0.430858	Lgr4
uc007yaq.2	0.643619	5.99016	4.12654	0.0422156	0.432939	Mgrn1
uc008klk.1	1.23808	2.59134	4.12232	0.042321	0.43333	Olfr1033
uc033hgj.1	1.84204	1.95179	4.11905	0.042403	0.433935	Taf7
uc007wsb.1	0.975753	4.007	4.10487	0.0427598	0.435219	AK131895
uc007lar.3	0.920584	4.6683	4.10802	0.0426803	0.435219	AB341653
uc009nan.2	0.681738	4.60507	4.10712	0.042703	0.435219	Cmtm4
uc009hdv.1	0.698082	4.46932	4.10139	0.042848	0.435264	Herc2
uc008mkc.1	0.747183	5.02557	4.09901	0.0429082	0.43527	Atrn
uc007hme.2	0.746467	3.90786	4.10006	0.0428818	0.43527	Pan2
uc009gkh.3	0.909529	3.41832	4.09214	0.0430831	0.435819	Zfp507
uc009pvb.2	0.877241	3.29525	4.08895	0.0431643	0.435993	Fam219b
uc007cgv.2	0.758336	4.36683	4.08673	0.0432212	0.436302	Phlpp1
uc009lhj.2	0.635789	4.50017	4.07985	0.0433975	0.43743	Hook3
uc007hjx.1	1.0597	8.47738	4.0786	0.0434296	0.43749	Lrp1
uc007tmm.2	1.5072	8.93924	4.06675	0.0437353	0.438284	Rnase4
uc011zxs.2	0.835793	7.02755	4.06728	0.0437215	0.438284	Plxnb2
uc008efa.1	1.28098	6.58692	4.05676	0.0439949	0.438401	Rnf125
uc056zey.1	1.2009	2.64173	4.05156	0.0441304	0.438401	Pex6
uc007msm.2	0.950358	3.12343	4.06508	0.0437786	0.438401	Faap100
uc007lmx.2	0.877101	4.79603	4.05235	0.04411	0.438401	Atp6v0a1
uc007cod.1	0.866514	4.46233	4.06225	0.0438521	0.438401	Elk4
uc029tvi.1	0.619635	4.44694	4.06086	0.043888	0.438401	AB345223
uc009ciz.2	0.974523	3.06005	4.04706	0.0442482	0.438668	Tcf7l1
uc012gjf.1	0.971711	3.06205	4.04907	0.0441957	0.438668	Fbxl8
uc007mkt.2	0.583367	4.61593	4.04303	0.0443542	0.439469	Exoc7
uc008dbh.2	0.791918	5.84908	4.0382	0.0444811	0.439842	Dpp9
uc009ngy.2	0.587075	5.08406	4.03546	0.0445535	0.439842	Cog8
uc008ghb.1	0.638969	4.60431	4.02914	0.0447208	0.441064	Vps51
uc007jqe.1	0.85931	3.74158	4.02641	0.044793	0.441326	Kdm6b
uc012aur.1	0.975933	3.3322	4.0229	0.0448864	0.4414	Gltscr1l
uc033jab.1	2.39998	2.43645	4.01702	0.0450431	0.441547	Klhl25
uc009apn.1	1.83282	2.05671	4.0144	0.0451133	0.441547	Uspl1
uc009twz.2	0.803539	4.71995	4.01469	0.0451054	0.441547	Foxo4
uc007lfm.1	0.791115	3.91647	4.01618	0.0450656	0.441547	Fbxl20
uc008gob.1	0.774981	5.92812	4.01453	0.0451097	0.441547	B3gat3
uc009cyp.2	0.740798	3.88587	4.01271	0.0451585	0.441547	Nr2c2
uc007qni.1	1.27052	4.01045	4.00711	0.0453087	0.44212	Nfil3
uc007eiu.1	0.666734	5.32422	4.00747	0.045299	0.44212	Sash1
uc009ahf.2	0.868157	3.47765	4.00549	0.0453523	0.442135	Tmem184a
uc008zrr.1	0.648964	4.19294	4.00368	0.0454012	0.442352	Bri3bp
uc007bhn.2	0.961782	4.86174	3.99671	0.0455891	0.443065	Idh1
uc033hpq.1	1.88666	1.89419	3.99564	0.0456181	0.443124	Tmem87a
uc008bze.2	2.24113	3.08874	3.98955	0.0457832	0.444415	Hnrnpm
uc007nps.1	1.31638	4.92921	3.98564	0.0458897	0.444663	Foxa1
uc008sug.1	1.14394	4.30859	3.98603	0.0458791	0.444663	Gabbr2
uc007jey.2	1.08239	4.71712	3.97456	0.0461924	0.445091	Flcn
uc008pwv.2	0.910357	3.24365	3.97476	0.0461872	0.445091	5830417I10Rik
uc007wws.1	0.776017	4.4812	3.9795	0.0460573	0.445091	Ep300
uc012cja.1	0.758416	5.49028	3.97473	0.0461879	0.445091	Pigt
uc009fwr.2	0.617147	5.15774	3.97536	0.0461707	0.445091	Akt2
uc009fgu.1	1.12655	2.73807	3.97163	0.0462731	0.445453	Gltscr1
uc012gox.1	0.802646	5.204	3.96953	0.0463306	0.445785	A230050P20Rik
uc009sto.2	0.801839	3.94957	3.96615	0.0464239	0.446238	Cdk16
uc009tff.1	0.692758	4.3867	3.96445	0.0464706	0.446242	Cxx1b
uc008efg.1	0.936572	4.87856	3.96283	0.0465156	0.446452	Garem
uc007owa.2	1.20759	8.43404	3.95928	0.0466136	0.446611	Serpina6
uc009gie.1	0.871336	3.51181	3.95888	0.0466246	0.446611	Scn1b
uc008pza.1	0.784212	5.4926	3.96072	0.0465739	0.446611	Zbtb7b
uc009fhn.1	1.62437	2.09348	3.95244	0.0468034	0.447436	Ccdc9
uc008wcz.1	0.865711	4.74089	3.94588	0.0469862	0.44821	Ski
uc008ylz.2	0.717303	4.0779	3.94454	0.0470236	0.44821	Tgfbr3
uc007reo.2	1.02141	2.93425	3.94208	0.0470925	0.448645	Tppp
uc008iyw.2	0.780489	3.96922	3.93952	0.0471643	0.448886	Tsc1
uc007lkz.2	0.754885	5.11938	3.93685	0.0472393	0.4491	Jup
uc033jcf.1	2.39845	2.48085	3.92848	0.0474748	0.45073	Zfp553
uc007wbz.2	1.31279	2.43402	3.91985	0.0477191	0.451717	Ptk2
uc008zke.1	0.786153	5.40474	3.91705	0.0477987	0.451787	Atxn2
uc008tjm.2	0.708396	5.71028	3.91813	0.047768	0.451787	Ptprd
uc008vjz.2	2.92244	1.77099	3.90336	0.0481897	0.453189	Eif4g3
uc007npj.2	0.822305	3.39246	3.90392	0.0481736	0.453189	Slc25a21
uc012fta.1	0.62557	4.56247	3.90505	0.0481413	0.453189	E130201H02Rik
uc009fqc.1	0.864469	3.7451	3.89944	0.0483021	0.453457	Phldb3
uc009tee.1	0.906627	4.85823	3.88902	0.0486027	0.454952	AK086914
uc008tim.2	1.35898	2.36111	3.88066	0.0488455	0.45598	C630043F03Rik
uc007gem.1	0.856168	3.42738	3.88024	0.0488576	0.45598	Dot1l
uc009jtg.2	0.672324	4.46812	3.87954	0.0488778	0.45598	Taok2
uc007vjw.1	0.78161	3.68322	3.86514	0.0492991	0.457572	Trio
uc011yyw.2	0.77935	3.78157	3.86661	0.0492561	0.457572	Atxn1
uc009qrh.1	2.11346	6.6598	3.85278	0.0496637	0.459339	Onecut1
uc007pnw.1	1.14888	4.89635	3.8391	0.0500703	0.459339	Inhba
uc012gse.1	0.877274	3.33122	3.84179	0.0499901	0.459339	Cep164
uc011xfv.1	0.769827	4.51073	3.84733	0.0498252	0.459339	Ccdc6
uc009fkc.1	0.763626	4.76374	3.84587	0.0498686	0.459339	Irf2bp1
uc033jml.1	0.74073	4.39888	3.83933	0.0500636	0.459339	Msl2
uc008sxy.2	0.70011	5.92188	3.85168	0.0496963	0.459339	Epb41l4b
uc009qms.1	0.644389	4.75826	3.83831	0.0500941	0.459339	Vps13c
uc007pfn.1	0.617507	4.23937	3.8405	0.0500287	0.459339	Brf1
uc011ylc.1	1.67042	2.05485	3.82987	0.0503468	0.460061	Trappc12
uc007ocq.1	0.805094	3.7891	3.83251	0.0502675	0.460061	Pcnx
uc007ouq.1	0.733254	3.94714	3.83419	0.0502172	0.460061	Btbd7
uc007qvh.1	0.711506	3.75835	3.83198	0.0502834	0.460061	Zcchc6
uc009fif.2	0.536518	5.01337	3.82932	0.0503634	0.460061	Strn4
uc008bxm.1	0.802188	4.48348	3.82484	0.0504981	0.460203	Zfp871
uc007xgy.2	0.7541	5.42524	3.82712	0.0504296	0.460203	Arsa
uc012cjn.2	0.684095	4.29517	3.81709	0.0507321	0.46103	Slc9a8
uc008dbv.2	0.71281	3.80386	3.81255	0.0508699	0.461558	Kdm4b
uc008gcu.1	0.669497	4.33709	3.80827	0.051	0.461558	Sart1
uc007pfb.1	0.750818	4.87062	3.80117	0.0512167	0.462387	Cep170b
uc009upx.2	0.593106	5.36522	3.80219	0.0511857	0.462387	Smc1a
uc009bav.1	0.519598	5.09607	3.79747	0.0513301	0.463089	Cped1
uc007twd.1	0.614156	5.96758	3.79133	0.0515186	0.463815	Lrp10
uc007wpi.1	0.888756	8.84284	3.78658	0.0516651	0.464264	Tmprss6
uc012aqm.1	0.626404	6.955	3.7791	0.0518966	0.465479	C4a
uc033gvm.1	1.40822	2.28828	3.7701	0.0521764	0.466132	Tob2
uc007egq.2	0.818033	4.36143	3.76797	0.0522431	0.466132	Syne1
uc007gfs.2	0.775575	3.5414	3.77485	0.0520286	0.466132	Slc39a3
uc007uho.2	0.687018	4.49445	3.76663	0.0522849	0.466132	Gata4
uc007nwm.1	0.648235	5.12668	3.76437	0.0523557	0.466132	Tmem30b
uc009ipc.1	0.684277	3.91952	3.76123	0.0524541	0.466149	Clpb
uc007dwg.1	0.699736	3.82921	3.75586	0.0526227	0.466787	Itpkb
uc033fsw.1	0.670038	4.7313	3.75608	0.0526157	0.466787	Mon2
uc007lhf.2	0.633683	4.84619	3.75637	0.0526068	0.466787	Thra
uc009aaj.2	2.25925	1.68716	3.75084	0.052781	0.466789	Cux1
uc033fjt.1	1.04036	3.3117	3.74193	0.0530632	0.466789	Utp14b
uc011zlg.1	0.999748	2.97422	3.74484	0.0529708	0.466789	Ppp1r3e
uc007yue.2	0.88013	4.21317	3.75401	0.0526808	0.466789	Lpp
uc008hlu.1	0.748552	6.33093	3.74545	0.0529513	0.466789	Pik3ap1
uc007ard.1	0.688406	4.58682	3.74962	0.0528194	0.466789	Tmem131
uc011yjf.1	0.594964	5.91537	3.744	0.0529975	0.466789	Sirt7
uc008gpc.1	1.56553	2.10464	3.73693	0.0532222	0.467607	Fads2
uc008pzd.1	1.07532	3.22634	3.73688	0.0532236	0.467607	Zbtb7b
uc008vcs.1	0.857846	3.50153	3.72904	0.0534742	0.468743	Slc9a1
uc009kou.2	0.633242	8.50576	3.72941	0.0534622	0.468743	Cd81
uc012fjt.2	0.807661	3.6994	3.72768	0.0535177	0.468911	Myh14
uc008ooa.1	0.993094	3.03329	3.72607	0.0535692	0.469024	Zfhx4
uc057awb.1	2.03831	1.75031	3.7226	0.0536807	0.469583	Mfsd7b
uc008usv.1	0.60648	5.13941	3.72151	0.0537159	0.469583	Thrap3
uc008iwj.1	0.682216	4.13137	3.71845	0.0538144	0.469795	Surf2
uc033hzq.1	1.24072	3.87143	3.70989	0.0540909	0.470261	Pla2g12a
uc008vxr.1	0.731834	4.23519	3.70855	0.0541345	0.470261	Rere
uc009tpd.2	1.75001	3.31076	3.70586	0.0542216	0.470689	Ikbkg
uc008ttl.1	0.81403	8.28691	3.69992	0.0544151	0.47136	Cyp2j5
uc008hio.1	1.22029	6.53563	3.68692	0.0548408	0.472151	Hhex
uc008dsq.2	0.844873	5.6223	3.68998	0.0547403	0.472151	Zfp36l2
uc007cbw.2	0.748703	6.14454	3.6909	0.0547102	0.472151	Rnpepl1
uc007amh.2	0.732635	4.37529	3.68978	0.0547467	0.472151	Smap1
uc009rpc.1	0.645433	6.86433	3.68507	0.0549016	0.472151	Amt
uc008nwn.1	0.583569	5.92894	3.68551	0.0548871	0.472151	Pltp
uc007ejw.1	0.599018	4.6524	3.68307	0.0549674	0.472187	Utrn
uc008sqm.1	0.998399	5.53981	3.67862	0.0551145	0.473029	Npr2
uc009cgu.2	0.741469	6.0272	3.67493	0.0552366	0.473446	Rmnd5a
uc029srj.1	1.00564	3.52998	3.66876	0.0554414	0.47373	DQ541657
uc008ees.3	0.727356	6.4221	3.66944	0.0554188	0.47373	Dsg2
uc008qyg.2	1.04643	2.80637	3.66565	0.0555451	0.474406	Amigo1
uc007kkl.1	0.813047	3.99147	3.65997	0.0557346	0.474958	Nf1
uc009sqn.2	0.725936	4.81746	3.6617	0.0556768	0.474958	Mid1ip1
uc007yqe.2	0.630479	4.32718	3.65929	0.0557573	0.474958	Alg3
uc007mtj.1	0.50982	6.22105	3.66057	0.0557146	0.474958	Arhgdia
uc056ynm.1	2.89315	2.22058	3.65776	0.0558087	0.475036	Hnf1b
uc009qbk.2	0.798255	3.69204	3.65439	0.0559216	0.4751	Smad6
uc033gma.1	0.575365	4.42444	3.65516	0.0558957	0.4751	Ddx46
uc007fga.1	1.07115	7.13482	3.64875	0.0561114	0.475875	Eif4ebp2
uc007gig.1	0.579388	6.276	3.6494	0.0560895	0.475875	Ncln
uc008xop.3	1.40761	5.70821	3.64641	0.0561901	0.475916	Rbm47
uc008zmc.2	1.37716	2.28603	3.64364	0.0562839	0.476369	Camkk2
uc057aza.1	1.15702	2.59535	3.64021	0.0564	0.476518	AK085157
uc033ijd.1	1.08464	5.60515	3.63682	0.0565147	0.476574	Mrfap1
uc008jkt.2	1.1947	2.53332	3.63484	0.0565821	0.476726	Dab2ip
uc008wqa.2	0.72985	4.32063	3.63266	0.0566563	0.476816	Kmt2e
uc008dbk.2	0.630208	4.62664	3.63363	0.0566231	0.476816	Fem1a
uc008ixs.1	1.03985	7.61772	3.62349	0.0569694	0.476888	Rxra
uc056yze.1	0.627343	4.42357	3.62875	0.0567893	0.476888	Hsf1
uc007blu.1	1.27505	5.93159	3.61401	0.0572949	0.478349	Pnkd
uc007atv.1	1.09887	4.67297	3.60722	0.0575293	0.479174	Il1r1
uc011yhq.1	0.831254	4.58927	3.60537	0.0575933	0.47939	Llgl2
uc009txe.1	0.823039	3.60409	3.59391	0.0579915	0.48022	Med12
uc007qji.2	0.808983	3.40436	3.59664	0.0578963	0.48022	Bicd2
uc008mmi.1	0.766719	3.54138	3.59493	0.0579561	0.48022	Slc23a2
uc009tvi.2	0.70263	4.22368	3.59511	0.0579496	0.48022	Efnb1
uc009tfe.2	0.619656	4.41992	3.59411	0.0579847	0.48022	Cxx1a
uc007jvu.2	0.599764	5.55152	3.59602	0.0579181	0.48022	Rnf167
uc007ztn.2	0.531275	6.75144	3.60023	0.0577717	0.48022	App
uc008vcr.2	0.876411	6.30935	3.59155	0.058074	0.480491	Wdtc1
uc009nzs.1	1.49148	2.13969	3.58492	0.0583061	0.480511	Nrp1
uc007dlp.1	0.559278	5.12276	3.58521	0.0582959	0.480511	Hsd17b7
uc009kkk.2	0.558069	6.12336	3.58945	0.0581474	0.480511	Cdhr5
uc007wju.2	0.485027	5.39169	3.59072	0.0581032	0.480511	Sharpin
uc007vjc.1	0.548948	5.06367	3.58299	0.0583741	0.480709	Myo10
uc007imv.2	1.04205	2.77712	3.58064	0.0584568	0.480775	Pwwp2a
uc008ert.1	0.93482	5.66154	3.57773	0.058559	0.48141	Pcdh1
uc008izu.1	0.661068	5.04234	3.5764	0.0586059	0.481591	Rapgef1
uc007laq.1	0.9559	3.93094	3.5711	0.0587934	0.481973	Zfp652
uc012gkd.1	0.906964	3.1863	3.57366	0.0587028	0.481973	Nfat5
uc008ctg.1	0.759618	3.83056	3.57015	0.0588271	0.481973	Srf
uc007twv.2	0.657884	5.35503	3.57161	0.0587753	0.481973	Acin1
uc007zzv.1	0.653244	4.58834	3.56818	0.0588967	0.482339	Dopey2
uc007bet.2	0.67633	4.90216	3.56706	0.0589366	0.48246	Raph1
uc009qux.1	1.0729	2.9271	3.56597	0.0589751	0.482571	Tmem30a
uc007reb.1	1.15173	2.69473	3.55692	0.0592978	0.484401	Slc12a7
uc007fxp.1	0.749301	6.67808	3.55408	0.0593994	0.484401	Agpat3
uc007zrx.1	0.700826	3.94989	3.55564	0.0593435	0.484401	Nrip1
uc012fpx.1	0.674578	4.37502	3.55095	0.0595115	0.484701	Tpbgl
uc012dgl.2	0.755951	3.56528	3.54545	0.0597089	0.485285	Mpdz
uc007lmi.2	0.680229	5.62823	3.54717	0.0596471	0.485285	Stat5b
uc007gho.1	0.682411	3.91671	3.54362	0.0597747	0.485616	Mfsd12
uc033jde.1	2.07416	2.17392	3.53906	0.0599393	0.48587	Mir7063
uc007xdk.2	0.93122	6.46497	3.5399	0.059909	0.48587	Ppara
uc011xca.1	0.686854	5.38824	3.53964	0.0599185	0.48587	Ptprk
uc008ppd.2	0.794308	11.5317	3.53069	0.0602427	0.486146	Fgg
uc007kpf.1	0.621399	5.15388	3.53094	0.0602337	0.486146	Taf15
uc007bfe.2	1.29807	2.35291	3.52419	0.0604795	0.487649	Pard3b
uc029uoh.1	0.99365	2.84936	3.51094	0.0609647	0.489488	AK153354
uc009ibt.1	0.760927	5.16255	3.51019	0.0609926	0.489488	Pde8a
uc009oso.1	0.696414	4.03169	3.5121	0.0609222	0.489488	4930581F22Rik
uc011zxu.1	1.79053	4.71459	3.50751	0.0610914	0.48972	Sbf1
uc009joy.2	0.773877	4.36249	3.50476	0.0611926	0.489928	Rbbp6
uc009phh.1	0.490983	5.25309	3.50398	0.0612217	0.489928	Zpr1
uc008fpk.1	0.85257	3.30394	3.50232	0.0612828	0.490034	Mbd1
uc007ida.1	1.72111	1.91586	3.49564	0.0615307	0.491381	Cep68
uc007jpe.1	0.657172	4.16326	3.49504	0.0615531	0.491381	Vamp2
uc007cgz.2	0.539771	4.57893	3.49583	0.0615234	0.491381	Vps4b
uc007mnj.2	0.827379	3.65677	3.49193	0.0616688	0.491493	Tnrc6c
uc011xbs.2	0.816764	3.83273	3.49252	0.0616466	0.491493	Enpp1
uc007zgf.1	1.45687	2.21021	3.48665	0.0618658	0.492291	AK082948
uc056yow.1	1.05602	6.642	3.48494	0.0619296	0.492291	Taco1
uc009gjk.1	0.570886	5.25171	3.48446	0.0619474	0.492291	Cebpg
uc009kae.1	0.867097	3.87693	3.48108	0.0620741	0.492706	Tacc2
uc008ptc.2	0.667054	7.44334	3.48103	0.0620763	0.492706	Hdgf
uc007lrg.1	0.646556	4.66957	3.48151	0.0620581	0.492706	Atxn7l3
uc008vxi.2	0.784651	7.87623	3.46721	0.0625967	0.494804	H6pd
uc007mse.2	1.04914	2.73842	3.46191	0.0627979	0.495178	Bahcc1
uc008jwa.2	0.85134	4.87979	3.45615	0.0630168	0.495891	Cobll1
uc007zki.1	0.877196	5.23203	3.45314	0.0631318	0.496392	AK018679
uc009inq.1	0.684746	4.16544	3.45003	0.0632505	0.496516	Fam168a
uc007aqg.2	1.09467	2.65032	3.44703	0.0633656	0.497218	Cnnm4
uc009mau.1	0.795627	5.19219	3.4453	0.0634321	0.497258	Ell
uc007jwg.2	0.671352	4.17006	3.4428	0.0635278	0.497299	Inca1
uc007jrk.2	0.660971	5.19394	3.442	0.0635587	0.497319	Polr2a
uc012dii.1	2.61057	1.46016	3.435	0.0638287	0.497373	Mir761
uc008tty.2	1.21932	3.96263	3.43062	0.0639982	0.497373	Nfia
uc008fph.2	0.994354	3.27429	3.42969	0.0640343	0.497373	Mbd1
uc009gng.1	0.915025	4.12979	3.43278	0.0639144	0.497373	Siglece
uc009ibp.2	0.780773	4.20416	3.43951	0.0636547	0.497373	Zfp592
uc011xft.2	0.748112	4.84206	3.43006	0.0640198	0.497373	Rhobtb1
uc009alt.1	0.624946	4.54731	3.43962	0.0636504	0.497373	Trrap
uc009jvc.1	0.584365	4.94108	3.44005	0.0636338	0.497373	Zfp768
uc007hyi.2	0.582856	6.51175	3.43213	0.0639395	0.497373	Ogdh
uc008daz.1	0.532705	6.13342	3.42929	0.0640496	0.497373	Plin5
uc008wyd.1	0.525929	5.15502	3.43354	0.063885	0.497373	Fndc4
uc007qrx.1	0.515924	4.91334	3.43365	0.0638806	0.497373	B230219D22Rik
uc011wmc.1	0.887268	3.09359	3.42615	0.0641715	0.497677	Ino80d
uc012epq.1	0.711951	3.71229	3.42529	0.0642048	0.497736	Foxp1
uc007whz.1	0.937517	3.38211	3.42218	0.064326	0.498017	Mapk15
uc009adt.2	1.1431	2.55911	3.41881	0.0644573	0.498093	Tsc22d4
uc009jrk.2	0.686233	4.95562	3.41806	0.0644867	0.498121	Sh2b1
uc012gnz.1	0.52838	5.29106	3.41706	0.0645258	0.498224	Arhgap42
uc033jpn.1	1.89617	1.77999	3.41551	0.0645866	0.498494	Dcaf12l1
uc008opr.1	0.738703	5.46822	3.41114	0.0647577	0.499415	Slc10a5
uc009eyr.1	0.666454	5.15715	3.40664	0.0649346	0.499582	Tmem238
uc007lmc.2	0.608106	4.13616	3.4026	0.0650936	0.500407	Kat2a
uc007qsf.2	0.52876	6.45218	3.39978	0.0652049	0.501017	H2afy
uc009mdp.2	0.644838	6.67004	3.39672	0.0653262	0.501537	Plvap
uc007cbg.3	0.871713	3.12028	3.39071	0.0655646	0.502428	Hdac4
uc009dro.1	0.848147	5.29203	3.39115	0.0655474	0.502428	Atn1
uc009gjl.2	0.993764	8.68753	3.38962	0.0656082	0.502473	Cebpa
uc008gzz.1	0.927528	6.41345	3.38926	0.0656226	0.502473	Klf9
uc007gsi.2	1.4806	3.34825	3.38684	0.0657187	0.502725	Nr1h4
uc057agz.1	1.2704	2.35939	3.38686	0.0657182	0.502725	Kcnc3
uc012eqz.1	1.10902	2.65004	3.38411	0.0658278	0.502725	Hnrnpf
uc007gsh.2	0.738922	6.36318	3.38386	0.0658376	0.502725	Nr1h4
uc009jxo.1	0.731999	3.97678	3.38451	0.0658119	0.502725	Fus
uc033gre.1	1.06987	4.3673	3.38212	0.0659072	0.503057	Gjb2
uc008nvb.1	1.24751	2.72079	3.37993	0.0659949	0.503295	Pigt
uc008pxj.1	0.693523	4.16558	3.37731	0.0661	0.503732	Ash1l
uc029sxh.1	1.43339	2.21669	3.37511	0.0661883	0.50392	Gm15713
uc008zlz.3	0.983388	2.86512	3.37552	0.0661717	0.50392	Camkk2
uc007qcm.3	0.747011	8.10046	3.37342	0.066256	0.504125	Nrn1
uc007zyj.1	0.802652	3.60606	3.37148	0.0663341	0.504417	Itsn1
uc009rmr.1	0.869556	4.16522	3.36738	0.0664994	0.505181	Gnat1
uc007lmj.2	1.60861	2.27278	3.36673	0.0665257	0.505182	Stat5b
uc011zaz.1	0.485336	6.24229	3.36073	0.0667684	0.506627	Habp4
uc007tgx.2	0.68714	3.76684	3.35984	0.0668045	0.506638	Ddhd1
uc008nhk.1	2.52663	1.47102	3.35367	0.0670552	0.50713	Plagl2
uc009bme.2	0.879117	3.11444	3.34912	0.0672409	0.507568	Braf
uc007qhn.1	0.806433	3.29801	3.34945	0.0672273	0.507568	Kif13a
uc009fgr.2	0.777763	4.77248	3.34848	0.0672671	0.507568	Gltscr2
uc007mwl.2	0.641888	6.04344	3.348	0.0672868	0.507568	Rab10
uc009uqw.1	0.592455	4.47225	3.34726	0.0673168	0.507597	Ubqln2
uc008yzn.1	0.680913	5.30402	3.34602	0.0673679	0.507783	Ube3b
uc007rrv.1	1.47599	2.24907	3.34157	0.0675502	0.507888	Pik3r1
uc033jqo.1	1.0019	2.77478	3.33798	0.0676976	0.507888	Zfp275
uc008iga.1	0.680708	4.90081	3.33389	0.067866	0.507888	Dhtkd1
uc009fic.1	0.638851	4.06923	3.33847	0.0676775	0.507888	Fkrp
uc008bqg.2	0.5565	4.44307	3.33834	0.067683	0.507888	Zfp523
uc007zai.1	0.661522	4.22524	3.32997	0.068028	0.508393	Heg1
uc007czh.1	0.543772	4.75221	3.33025	0.0680163	0.508393	Rgl1
uc009nqu.2	0.852668	3.12872	3.32891	0.0680721	0.508526	6430548M08Rik
uc007kvl.2	0.704553	3.63166	3.32464	0.0682491	0.509061	Msi2
uc008uwk.3	0.489908	5.25697	3.32354	0.0682947	0.509204	Yars
uc008upr.2	0.562911	5.0235	3.3227	0.0683296	0.509268	Macf1
uc009qqr.1	1.07355	2.64421	3.31867	0.0684973	0.509927	AK034716
uc009nfs.2	1.54659	2.02698	3.31269	0.0687467	0.510751	Slc7a6os
uc008sjo.2	0.635918	5.61647	3.31189	0.0687805	0.510751	Galt
uc007hwm.2	0.850894	8.24183	3.30656	0.0690037	0.510758	Xbp1
uc008upm.1	0.837267	3.16248	3.30427	0.0690999	0.510758	Macf1
uc007wxe.1	0.712778	4.44689	3.30575	0.0690378	0.510758	Zc3h7b
uc007qyq.2	1.22937	3.43951	3.2984	0.0693473	0.511273	Cdc14b
uc029wwj.1	1.0866	2.64232	3.29791	0.0693682	0.511273	DQ550749
uc007mxs.2	0.725914	3.71114	3.29955	0.0692988	0.511273	Ncoa1
uc008eli.1	0.636318	4.08905	3.30021	0.069271	0.511273	Fam53c
uc009act.1	0.622978	7.4369	3.30013	0.0692743	0.511273	Gnb2
uc009nmm.1	0.495879	5.60843	3.29732	0.0693929	0.511273	Ldhd
uc008bvh.2	0.740622	3.46659	3.29361	0.06955	0.512039	Pknox1
uc009pvk.2	0.570561	6.24009	3.29222	0.0696087	0.512158	Csk
uc008qml.3	0.828941	8.21175	3.28038	0.0701128	0.514027	Hist2h2aa2
uc008bsz.1	0.626041	4.99769	3.2755	0.0703215	0.51448	Pim1
uc007ewm.2	0.764272	5.35159	3.27194	0.0704744	0.514708	Slc16a10
uc012gio.1	0.747582	3.58383	3.27013	0.0705521	0.514708	Nlrc5
uc007agb.1	0.621227	5.47323	3.26794	0.0706461	0.515199	Pcmtd1
uc011wje.1	0.590058	5.18473	3.25851	0.0710537	0.517224	Fam168b
uc007mua.2	0.508466	6.71994	3.25602	0.0711616	0.517785	Aspscr1
uc012avv.1	0.674251	5.07693	3.25441	0.0712317	0.517888	Safb
uc009rzu.1	0.646189	5.13101	3.25117	0.0713725	0.518343	Golga4
uc008qbt.2	0.644974	4.71875	3.24608	0.0715945	0.518784	Crtc2
uc009ccm.1	0.625127	3.99751	3.24615	0.0715915	0.518784	Pyurf
uc008dsh.2	1.88743	2.65552	3.23761	0.0719654	0.519832	Mta3
uc008wgs.2	0.871695	3.05235	3.23861	0.0719215	0.519832	Klhl17
uc008gnw.2	0.64574	7.08999	3.22881	0.0723534	0.521544	Ganab
uc008pce.2	0.556878	5.51241	3.22686	0.0724394	0.521679	Pgrmc2
uc007yev.1	1.89616	3.05344	3.22427	0.072554	0.522016	Txndc11
uc009mkw.2	1.76014	1.84951	3.21778	0.0728425	0.522102	Pkn1
uc008bvr.1	0.955047	4.08043	3.20943	0.0732149	0.522102	Sik1
uc012dbf.1	0.920204	2.92185	3.2143	0.0729974	0.522102	Bach2
uc007hwh.1	0.713101	3.59679	3.21474	0.0729776	0.522102	Kremen1
uc008zkh.2	0.68701	4.21923	3.22167	0.0726695	0.522102	Sh2b3
uc008sya.2	0.579509	4.66819	3.21478	0.0729759	0.522102	Ptpn3
uc033gsx.1	1.1451	2.51871	3.20583	0.0733764	0.522248	Ggact
uc007qxu.1	0.988557	3.63973	3.20502	0.0734126	0.522248	Ptch1
uc008bzo.1	0.936186	2.88403	3.20295	0.0735057	0.522248	AK133808
uc009eob.1	0.61039	4.14618	3.20641	0.0733501	0.522248	Plekha5
uc009moz.2	0.541284	4.80664	3.20639	0.0733512	0.522248	Tnpo2
uc007aim.2	0.695181	4.61871	3.19541	0.0738455	0.523506	Ncoa2
uc008hpd.2	0.59011	5.45773	3.1935	0.0739315	0.523731	Erlin1
uc008fef.1	1.10243	4.91753	3.1864	0.0742534	0.525433	Onecut2
uc007cqk.1	0.809885	3.30167	3.18495	0.0743193	0.525456	Sox13
uc008awv.1	0.741163	3.63956	3.18301	0.0744078	0.525755	Pkd1
uc007wlx.2	0.971814	3.38387	3.17828	0.0746233	0.526635	Lrrc14
uc007ykr.2	0.540998	4.66283	3.17788	0.0746414	0.526635	Pi4ka
uc007kir.2	0.659209	6.28686	3.17719	0.0746732	0.526667	2610507B11Rik
uc007bgy.1	0.985881	2.77081	3.1764	0.0747092	0.526728	Fzd5
uc009cma.2	0.776543	7.2567	3.17142	0.0749373	0.527719	Aup1
uc008cbj.2	0.670751	5.90919	3.17118	0.0749481	0.527719	Brd2
uc008ecm.1	1.21778	2.3625	3.16676	0.0751516	0.528689	Cabyr
uc012fyh.2	0.69623	5.76953	3.16684	0.0751479	0.528689	Insr
uc008ofd.2	0.682186	8.42795	3.16591	0.0751904	0.52877	Ctsz
uc007gcz.1	1.13746	2.48908	3.16238	0.0753532	0.529144	Mex3d
uc007clb.1	1.03638	3.19151	3.1634	0.0753062	0.529144	Ccnt2
uc033iwh.1	1.68651	1.86224	3.15838	0.0755383	0.529669	Zfp865
uc029uwk.1	1.48082	2.04286	3.15025	0.0759154	0.529669	AB351889
uc008yrs.1	0.954839	6.03689	3.14931	0.0759591	0.529669	Ulk1
uc008iam.2	0.811623	6.73314	3.14893	0.0759765	0.529669	Gfra1
uc008axn.1	0.673185	5.87101	3.15049	0.0759042	0.529669	Zfp598
uc008sgs.2	0.62893	4.64982	3.1564	0.07563	0.529669	Mob3b
uc008wtz.1	0.588544	4.3058	3.15084	0.0758881	0.529669	Rbm33
uc009krj.1	0.56142	4.51091	3.15659	0.0756209	0.529669	Arhgef18
uc008iek.1	0.554083	5.31358	3.15277	0.075798	0.529669	Fam107b
uc008vch.2	0.745352	3.59897	3.14769	0.0760347	0.529692	AK199358
uc008ayh.1	0.732007	9.36166	3.14504	0.0761583	0.529718	Msrb1
uc009bqz.2	0.663773	3.77988	3.14136	0.0763301	0.530029	Zyx
uc007pzj.2	1.35253	5.37932	3.13888	0.0764463	0.530374	Foxq1
uc007xiq.1	0.922992	2.89223	3.13567	0.0765971	0.5309	Gxylt1
uc007edy.1	0.707752	4.93758	3.13354	0.0766971	0.5309	Irf6
uc008jbf.2	0.656366	4.18859	3.13224	0.076758	0.5309	Zer1
uc007fdt.3	0.619322	4.40413	3.13302	0.0767213	0.5309	Mcu
uc009ley.2	0.584621	5.1984	3.13511	0.0766232	0.5309	Ido2
uc008bwj.1	0.580456	4.40975	3.13245	0.0767484	0.5309	Akap8l
uc008nuy.1	1.95805	2.14266	3.13031	0.076849	0.531104	Dbndd2
uc007hba.1	0.707031	6.71835	3.12561	0.0770709	0.532067	Tmem19
uc033irn.1	1.58315	5.95355	3.11839	0.0774132	0.532097	Repin1
uc012ane.1	1.30251	2.24091	3.12006	0.0773341	0.532097	Gm17801
uc008uoc.1	1.17713	2.57944	3.12197	0.0772432	0.532097	Rlf
uc007ksk.1	0.734548	4.13267	3.1181	0.077427	0.532097	Med13
uc008xbg.3	0.63526	4.58844	3.12242	0.0772221	0.532097	Fgfr3
uc009eyb.1	0.564057	6.54961	3.12017	0.0773289	0.532097	Ppp6r1
uc007gwv.1	0.611223	4.25894	3.11745	0.0774578	0.532119	Eea1
uc057bha.1	0.763038	3.33421	3.11387	0.0776285	0.532342	AK169115
uc029uzq.1	0.708896	3.62049	3.11611	0.0775214	0.532342	Serinc2
uc007hck.1	0.668692	3.76886	3.11369	0.077637	0.532342	Rab3ip
uc009gtg.2	2.17431	1.88155	3.10042	0.0782722	0.532608	Fcgrt
uc012afr.1	1.11634	3.59225	3.10495	0.0780545	0.532608	Mir568
uc009lov.1	0.917025	3.13497	3.09981	0.0783014	0.532608	Fam149a
uc057amk.1	0.887162	3.1489	3.10236	0.0781787	0.532608	Aktip
uc008psa.2	0.832164	7.97851	3.10239	0.0781774	0.532608	Cd5l
uc009rzz.2	0.824004	3.13548	3.10578	0.0780149	0.532608	Ctdspl
uc029syr.1	0.774561	3.3258	3.10452	0.0780751	0.532608	Sod1
uc008qmm.4	0.712937	6.7398	3.10903	0.0778594	0.532608	Hist2h3c1
uc012aut.1	0.692325	5.28226	3.10127	0.0782314	0.532608	Ubr2
uc033htb.1	1.00133	2.70541	3.09252	0.078653	0.532907	Spry1
uc009czu.1	0.580633	4.98089	3.09092	0.0787302	0.533085	Lrig1
uc008xfo.2	1.43041	2.08039	3.08668	0.0789356	0.533914	Evc
uc009aah.2	1.07857	2.55684	3.08492	0.0790212	0.533995	Sh2b2
uc008jmq.1	0.684836	3.83802	3.08039	0.0792415	0.534487	Rc3h2
uc008exa.1	0.603274	4.72978	3.07467	0.0795207	0.535807	Prr16
uc033hlc.1	0.647917	4.0698	3.07254	0.079625	0.535949	Ablim1
uc009dtk.1	0.55827	6.24037	3.07261	0.0796214	0.535949	Chd4
uc007atg.3	0.820525	4.05898	3.07023	0.079738	0.536084	Tbc1d8
uc012fpt.1	0.620913	3.91896	3.07105	0.0796981	0.536084	Lrrc32
uc007ouc.2	0.711485	4.818	3.06728	0.0798832	0.536378	Rin3
uc008uft.1	1.23762	2.31109	3.06349	0.0800696	0.537253	Faah
uc008ovl.2	0.778031	3.34789	3.06171	0.0801574	0.537253	Phc3
uc029vba.1	0.64224	4.68762	3.06035	0.0802243	0.537361	Icmt
uc033jsq.1	0.497926	5.64912	3.05589	0.0804451	0.538094	Hnrnph2
uc007xnp.1	0.570422	5.81776	3.0536	0.0805584	0.538105	Arf3
uc008mnr.2	0.512568	4.82551	3.05366	0.0805552	0.538105	Bmp2
uc007dpr.2	1.29654	5.43385	3.04826	0.0808238	0.538947	Dcaf8
uc008cdk.2	0.875024	9.79143	3.04846	0.0808136	0.538947	C4b
uc009pxo.1	1.81023	1.75517	3.04711	0.0808809	0.539141	Adpgk
uc007yoo.1	0.808645	4.56944	3.03852	0.0813098	0.540693	2510002D24Rik
uc012fsu.1	0.47676	7.00563	3.03581	0.081446	0.541226	Acsm5
uc008fon.2	0.438548	5.88562	3.03612	0.0814304	0.541226	Mbd2
uc009ese.1	0.469434	5.81243	3.03382	0.0815458	0.541517	Tm7sf3
uc007unk.1	1.07081	4.71728	3.03172	0.0816516	0.542033	Sorbs3
uc007edz.1	1.78083	1.76986	3.02552	0.0819641	0.542066	Irf6
uc009sxn.1	1.20426	2.42756	3.02609	0.0819354	0.542066	Lonrf3
uc007tye.3	0.882709	2.94246	3.02818	0.0818299	0.542066	Ap1g2
uc012ckn.1	0.647613	6.28832	3.02579	0.0819506	0.542066	Fam210b
uc009mpk.1	0.547942	6.78452	3.03047	0.0817143	0.542066	Man2b1
uc007yqv.2	0.838354	7.812	3.02397	0.0820425	0.542391	Eif4g1
uc009fmf.1	0.854753	3.24333	3.02217	0.0821338	0.542444	AK195979
uc012bwo.1	0.657485	8.41023	3.02159	0.0821629	0.542444	Abcb11
uc008cwm.2	0.632703	4.41065	3.01924	0.0822821	0.542674	Foxp4
uc007pfa.2	0.981238	2.72103	3.01102	0.0827003	0.542765	Zbtb42
uc007crc.3	0.797533	5.63837	3.01081	0.0827107	0.542765	Prelp
uc008agh.2	0.752184	4.04325	3.00943	0.0827812	0.542765	Tulp4
uc008wsv.1	0.725055	3.95337	3.01146	0.0826776	0.542765	Kmt2c
uc033gge.1	0.59757	5.25168	3.0133	0.0825842	0.542765	Mta1
uc008zvn.3	0.540429	6.18135	3.01367	0.082565	0.542765	Gtf2i
uc008alj.1	0.471556	5.9924	3.01768	0.0823611	0.542765	Mrpl18
uc009jhe.2	1.36609	3.89788	3.00473	0.0830218	0.542799	Arntl
uc033fvy.1	0.834078	3.67379	3.00406	0.0830562	0.542799	Mir6922
uc008obu.2	0.686299	3.68855	3.00079	0.0832239	0.543319	Zfp217
uc008hgv.2	1.25032	4.09992	2.99363	0.0835926	0.54415	Pank1
uc009jgn.2	0.848297	3.79615	2.99259	0.0836461	0.54415	Mical2
uc007lht.2	0.844575	3.07489	2.99441	0.0835524	0.54415	Wipf2
uc012byp.1	0.616835	4.79477	2.99179	0.0836874	0.54415	Tnks1bp1
uc008kvc.2	0.59026	7.33938	2.99581	0.0834801	0.54415	Nr1h3
uc007nfa.1	0.549564	4.87055	2.99467	0.0835387	0.54415	Kidins220
uc007kva.2	0.588609	6.85932	2.9897	0.0837957	0.544259	Dynll2
uc007dgr.1	0.673501	4.80028	2.9851	0.0840339	0.544852	Prrc2c
uc009ady.1	0.616141	4.55682	2.98477	0.0840513	0.544852	Mepce
uc008bwb.3	0.778609	5.0032	2.98337	0.084124	0.54514	Brd4
uc008qpn.1	1.04172	2.58485	2.98212	0.0841888	0.545377	Notch2
uc008wxi.1	1.73991	1.85344	2.97379	0.0846231	0.545831	Gtf3c2
uc007eyo.1	1.24795	2.27407	2.97356	0.0846354	0.545831	Foxo3
uc009pby.1	1.17252	3.37139	2.97947	0.084327	0.545831	DQ695529
uc011yvf.1	1.07353	6.17699	2.97161	0.0847373	0.545831	Adssl1
uc007ymx.1	0.993019	2.68717	2.96957	0.0848444	0.545831	Zdhhc8
uc007xwm.2	0.892051	3.42007	2.96984	0.0848305	0.545831	Atf7
uc008sik.1	0.77235	3.87179	2.97329	0.0846496	0.545831	Ubap2
uc008qiq.2	0.685653	3.67186	2.97031	0.0848058	0.545831	Gabpb2
uc007ycq.1	0.648783	3.6573	2.97023	0.0848096	0.545831	Tmem186
uc007hfs.1	0.469746	6.10183	2.97748	0.0844306	0.545831	Rassf3
uc007oxr.2	1.0179	2.90186	2.96823	0.0849145	0.545867	Syne3
uc008wfg.1	0.540535	4.45869	2.96716	0.0849708	0.545872	Cptp
uc007hfm.2	0.920382	2.83276	2.9647	0.0851005	0.546405	Tbc1d30
uc008ctw.2	0.489733	6.11135	2.96449	0.0851114	0.546405	Klhdc3
uc008fxd.2	1.61405	3.08577	2.95744	0.0854833	0.5472	Chka
uc007xxw.1	1.19806	6.78689	2.95766	0.0854714	0.5472	Copz1
uc012cek.1	0.888703	2.90996	2.9557	0.0855753	0.5472	A730017L22Rik
uc007qcw.2	0.781592	3.46267	2.9585	0.0854271	0.5472	Rreb1
uc007qqd.1	0.631771	4.88287	2.95936	0.0853818	0.5472	Nsd1
uc012hkf.2	0.625109	6.87005	2.95736	0.0854876	0.5472	Bgn
uc007oar.2	0.527357	4.64762	2.95658	0.0855288	0.5472	Dcaf5
uc009ncl.1	0.500588	4.85501	2.95588	0.0855659	0.5472	E2f4
uc008oeg.2	0.932419	3.0261	2.95302	0.0857175	0.547639	AK046417
uc008fxf.1	1.93591	2.28635	2.93629	0.0866096	0.548546	Chka
uc033iwe.1	1.54354	3.82314	2.94346	0.0862256	0.548546	Tmem238
uc008dvr.2	0.846334	3.13575	2.94917	0.0859216	0.548546	Ston1
uc057ahh.1	0.823401	4.57753	2.93845	0.0864938	0.548546	Nav2
uc008eke.2	0.744125	3.97466	2.94461	0.0861644	0.548546	Apc
uc008vln.2	0.692533	3.91557	2.93648	0.086599	0.548546	Otud3
uc007wlt.1	0.682285	3.68145	2.9461	0.0860851	0.548546	Mfsd3
uc007vjo.2	0.610794	4.86951	2.93935	0.0864456	0.548546	Ank
uc009nwz.2	0.567987	5.51718	2.93875	0.0864775	0.548546	Galnt2
uc033ihv.1	0.52129	5.34063	2.94298	0.0862513	0.548546	Reln
uc007ryw.2	0.798368	5.76662	2.93522	0.0866669	0.548549	Nnt
uc007gca.2	0.710681	5.65009	2.93406	0.086729	0.548583	Midn
uc012cob.1	1.4927	1.97053	2.91726	0.0876364	0.54869	Tnik
uc007cnu.3	0.954092	2.76312	2.91842	0.0875736	0.54869	Slc41a1
uc009peq.1	0.830892	3.21594	2.91681	0.0876609	0.54869	Kmt2a
uc008ysw.2	0.821903	4.9704	2.92343	0.087302	0.54869	Tpst2
uc008caf.1	0.705308	7.57995	2.91918	0.0875322	0.54869	Tapbp
uc007czp.2	0.670388	4.54412	2.91597	0.0877065	0.54869	Smg7
uc012hen.1	0.663193	3.6495	2.91651	0.0876774	0.54869	Hdac6
uc008ppp.1	0.634735	3.90181	2.92017	0.0874788	0.54869	D930015E06Rik
uc009juo.3	0.624089	3.9556	2.91882	0.0875517	0.54869	Tbc1d10b
uc008jcl.1	0.612353	4.77884	2.91611	0.0876988	0.54869	Crat
uc007kgl.2	0.607873	3.95259	2.92588	0.0871698	0.54869	Ssh2
uc008jbd.1	0.551607	4.73182	2.91513	0.0877522	0.54869	Zdhhc12
uc008wfb.2	0.462056	5.14526	2.92041	0.0874657	0.54869	Dvl1
uc008quo.3	0.614248	4.23608	2.91239	0.0879013	0.549146	Mov10
uc007mer.2	0.556352	4.30115	2.91171	0.0879387	0.549146	Cog1
uc008mlb.2	0.487769	4.87245	2.9114	0.0879555	0.549146	Ap5s1
uc007thd.3	0.830008	3.02076	2.90799	0.0881416	0.549263	Bmp4
uc007mnx.2	0.560364	6.41114	2.90767	0.0881591	0.549263	Syngr2
uc007jsp.1	0.621314	4.10792	2.90672	0.0882113	0.549322	Gps2
uc008elt.1	1.42097	4.12658	2.89539	0.0888333	0.549341	Egr1
uc033iyn.1	1.28437	2.5422	2.90528	0.0882901	0.549341	Hpn
uc007zyt.2	1.13498	2.40154	2.89841	0.0886671	0.549341	Slc5a3
uc012est.2	0.974533	2.69256	2.89256	0.0889892	0.549341	Iffo1
uc009gph.2	0.839794	3.0775	2.89476	0.0888678	0.549341	Syt3
uc008ylg.2	0.818477	3.69366	2.89251	0.0889922	0.549341	Lrrc8d
uc008bwq.2	0.778596	3.7122	2.89282	0.088975	0.549341	Wiz
uc007lyy.1	0.768937	6.07831	2.89684	0.0887534	0.549341	Ern1
uc009dif.2	0.641658	5.04764	2.90596	0.0882528	0.549341	Vgll4
uc008pra.2	0.637711	5.26618	2.90456	0.0883292	0.549341	Sh3d19
uc007hng.1	0.520448	4.65235	2.89954	0.088605	0.549341	Esyt1
uc007jto.2	0.504314	8.79832	2.89302	0.0889641	0.549341	Acadvl
uc009ekt.1	0.487253	5.37525	2.89624	0.0887862	0.549341	Crebl2
uc007csy.2	0.509186	5.74104	2.89086	0.0890831	0.549612	Rnpep
uc008xch.2	0.679369	3.93768	2.88973	0.0891459	0.549711	Fam193a
uc009pcw.1	0.526326	5.37846	2.88924	0.0891732	0.549711	Dpagt1
uc007lru.1	0.873347	3.03125	2.88716	0.0892881	0.550165	Slc25a39
uc009jse.2	0.478407	5.27907	2.88667	0.0893152	0.550165	Sgf29
uc007zbo.1	0.548688	4.92466	2.88606	0.089349	0.550197	Dirc2
uc007pkr.2	0.610807	5.76165	2.88388	0.0894701	0.550767	Larp4b
uc029tma.1	2.3504	1.44964	2.88278	0.0895311	0.550838	AK171952
uc009upn.2	0.640482	5.76436	2.88265	0.0895387	0.550838	Huwe1
uc007atd.2	2.08273	2.55564	2.87863	0.0897624	0.55175	Npas2
uc009mbx.2	1.34004	2.12229	2.87565	0.0899286	0.55175	Kcnn1
uc007enm.2	0.813147	4.93048	2.87759	0.0898204	0.55175	Map3k5
uc007zje.2	0.812036	5.80024	2.87642	0.0898859	0.55175	Plcxd2
uc008yqj.1	0.512625	7.61381	2.87435	0.0900012	0.55175	Pxmp2
uc007oxq.2	0.88164	5.11741	2.8705	0.090217	0.552599	Clmn
uc008ixm.2	0.63249	4.65392	2.86983	0.0902542	0.552599	Brd3
uc033gsf.1	1.8576	1.68636	2.86655	0.0904383	0.552857	TRNA_Glu
uc011zyl.1	0.882327	2.98295	2.86468	0.0905435	0.552857	Amigo2
uc011you.2	0.740448	3.30963	2.86498	0.090527	0.552857	Elmsan1
uc009lkv.1	0.652091	4.20873	2.86546	0.0904996	0.552857	Tnks
uc008ibe.1	0.549186	4.46082	2.86772	0.090373	0.552857	Shtn1
uc009kiw.1	0.492986	4.94738	2.86262	0.0906596	0.553153	Athl1
uc009alg.1	0.617174	4.10958	2.86154	0.0907206	0.55335	Lmtk2
uc009gev.1	0.736577	3.27502	2.85798	0.0909216	0.554051	Hspb6
uc009sye.2	0.838909	3.14084	2.85666	0.0909964	0.554157	Upf3b
uc008bcy.1	0.667356	4.0182	2.85083	0.0913266	0.555753	Capn15
uc009jnb.3	0.86625	3.02982	2.84691	0.09155	0.556038	Eef2k
uc007llm.2	0.6027	7.89877	2.84446	0.0916895	0.556447	Acly
uc008ufs.2	0.631287	6.48922	2.84076	0.0919006	0.557312	Faah
uc012enj.1	0.803705	3.1289	2.83261	0.0923679	0.557934	BC054353
uc008jbu.2	0.590128	5.257	2.83568	0.0921916	0.557934	Lrrc8a
uc007vsp.1	0.542948	4.50788	2.83373	0.0923037	0.557934	Zhx2
uc008aou.2	0.576597	4.35714	2.83183	0.0924128	0.558031	Chd1
uc009uxq.2	2.09091	1.55346	2.82937	0.0925544	0.558711	Arhgap6
uc012epa.1	0.683941	4.685	2.82831	0.0926156	0.558731	Iqsec1
uc029xng.1	2.58582	1.34942	2.82628	0.0927328	0.559117	AK179207
uc009onf.1	0.640702	4.531	2.8247	0.0928243	0.559117	Rgl3
uc007gzh.2	0.855243	2.94178	2.82374	0.09288	0.559139	Syt1
uc009fzq.3	0.548594	4.11566	2.82363	0.0928859	0.559139	Sars2
uc009gxu.1	0.531726	4.47045	2.82099	0.0930388	0.559362	Tmem143
uc008vit.1	0.848524	3.14612	2.81073	0.0936355	0.561585	Zbtb40
uc007ujg.2	0.744913	4.70478	2.81156	0.0935875	0.561585	Zfp395
uc009gac.2	0.855393	2.93064	2.80922	0.0937241	0.561734	Lgals4
uc007yjo.2	0.551045	4.48285	2.80836	0.0937739	0.561858	Ppm1f
uc011xiv.1	0.618491	4.62792	2.80674	0.0938691	0.56208	Sf3a2
uc007tvu.1	0.472733	5.31968	2.8072	0.0938423	0.56208	Oxa1l
uc008xwa.2	1.10482	2.42416	2.80581	0.0939235	0.562092	Rest
uc008vna.2	0.472166	4.86132	2.80571	0.0939294	0.562092	Rcc2
uc008ibc.1	1.46666	1.97264	2.80377	0.0940427	0.562385	Shtn1
uc007oal.1	0.858482	7.06911	2.80312	0.0940811	0.562385	Zfp36l1
uc012dnd.1	0.556734	5.01446	2.80189	0.0941531	0.562385	Pithd1
uc007lfs.2	1.1743	2.31585	2.8001	0.0942586	0.562841	Cdk12
uc008zdm.2	0.672261	7.05277	2.79806	0.0943785	0.563075	Rnf10
uc007cqm.1	0.574932	5.08736	2.79285	0.0946857	0.563301	Zc3h11a
uc009tom.2	0.458291	5.56889	2.78994	0.0948577	0.564151	Gdi1
uc007vmx.2	0.666675	6.55946	2.78661	0.0950552	0.564933	Pabpc1
uc007ceq.2	0.982233	2.89215	2.78421	0.0951974	0.565356	D2hgdh
uc008kuh.2	0.652541	3.5618	2.78404	0.0952075	0.565356	Slc39a13
uc009njn.2	1.32324	2.10724	2.77787	0.0955751	0.56563	Phlpp2
uc008ntr.2	0.55961	4.08995	2.77904	0.0955052	0.56563	Tomm34
uc009nff.1	0.557266	6.27735	2.77702	0.095626	0.565758	Esrp2
uc007lmp.2	0.699478	6.73731	2.77558	0.0957118	0.565959	Stat3
uc007hpb.1	0.763901	3.16759	2.77353	0.0958349	0.566389	Itga7
uc007rxh.1	1.26706	2.17893	2.77095	0.0959891	0.566563	Snx18
uc011zmg.1	0.608251	3.9978	2.77068	0.0960053	0.566563	Lats2
uc033jjl.1	0.601078	3.86933	2.77088	0.0959935	0.566563	Dock6
uc007mue.2	0.734029	3.30667	2.76575	0.0963015	0.567385	Lrrc45
uc009qyo.2	0.652337	3.65479	2.7645	0.0963766	0.567385	Syncrip
uc007kjg.2	0.527639	5.90551	2.76411	0.0964005	0.567385	Slc46a1
uc009ptt.1	0.526993	4.40187	2.76541	0.0963222	0.567385	Ptpn9
uc007lcr.2	0.620722	6.18752	2.76259	0.0964921	0.567405	Nfe2l1
uc012ggr.1	0.573894	6.45628	2.76272	0.0964838	0.567405	Tecr
uc007qry.2	0.484476	7.00695	2.76196	0.09653	0.567408	Txndc15
uc011yod.1	1.61073	1.83028	2.75951	0.0966776	0.56761	Plekhg3
uc009nqz.2	0.805391	3.53207	2.76005	0.0966453	0.56761	Gse1
uc008tid.2	0.748201	3.47804	2.75909	0.0967033	0.56761	Tle1
uc009fin.1	0.463026	6.20039	2.75665	0.0968511	0.568133	Calm3
uc008cud.1	0.632299	6.5762	2.75416	0.097002	0.568672	Pex6
uc009ror.2	0.609782	7.60242	2.75266	0.0970927	0.569031	Mst1
uc007kzi.2	0.706256	4.653	2.74962	0.0972773	0.569076	Xylt2
uc007pgr.1	1.74124	1.72916	2.74733	0.0974168	0.56972	Ighd
uc007gsk.2	1.12966	2.59075	2.74416	0.0976104	0.569989	Slc17a8
uc011ygo.1	0.729274	5.53847	2.74085	0.0978128	0.570999	Mir3064
uc008vpd.1	0.721552	7.24326	2.73911	0.0979194	0.571129	Ddi2
uc009dmj.2	0.654558	3.62236	2.73318	0.0982834	0.572017	Fbxl14
uc009qeg.1	1.897	1.63034	2.73066	0.0984387	0.572159	Csnk1g1
uc008uip.2	0.581849	4.00276	2.73229	0.0983383	0.572159	Rnf220
uc009gpq.2	0.573587	6.55234	2.7299	0.0984857	0.572159	Emc10
uc007cwn.2	0.572735	8.013	2.73017	0.0984688	0.572159	Gm4788
uc056yqt.1	1.37593	2.03538	2.72395	0.0988528	0.573429	AK083075
uc008nrn.2	0.799962	3.03995	2.72163	0.0989971	0.574094	Chd6
uc007cvo.2	1.93491	1.76383	2.70811	0.0998392	0.574401	Nek7
uc033fti.1	1.69576	1.75287	2.70736	0.0998861	0.574401	Zc3h10
uc033gck.1	1.5586	1.86042	2.71631	0.0993277	0.574401	BC068281
uc007nuw.2	1.22103	2.21201	2.71297	0.0995356	0.574401	Daam1
uc057biu.1	1.16309	2.76302	2.70908	0.0997788	0.574401	Rnaset2b
uc033gbx.1	1.06532	3.88028	2.70558	0.0999976	0.574401	Mir6936
uc011wmx.2	0.866391	5.80757	2.71694	0.099288	0.574401	Tns1
uc012esh.1	0.780658	3.13548	2.71592	0.0993516	0.574401	Foxj2
uc008atf.1	0.775193	3.10757	2.7065	0.0999403	0.574401	9530082P21Rik
uc008ewa.2	0.755374	3.21003	2.71375	0.0994869	0.574401	Sema6a
uc009fhw.1	0.682157	5.81789	2.70545	0.100006	0.574401	Arhgap35
uc029rpv.1	0.666067	3.45043	2.71245	0.0995681	0.574401	Slc25a19
uc007mac.1	0.632234	3.89764	2.7072	0.0998961	0.574401	Bptf
uc007mfw.2	0.618445	5.87433	2.71703	0.0992827	0.574401	Gprc5c
uc009qyl.2	0.514331	4.25318	2.70495	0.100037	0.574401	Snx14
uc007lqs.1	0.496907	4.53498	2.70511	0.100027	0.574401	Lsm12
uc007pok.2	0.423671	5.24485	2.70908	0.0997786	0.574401	Vps41
uc008jhr.1	0.596067	3.97576	2.7016	0.100248	0.574658	Angptl2
uc008usm.2	0.58476	4.94063	2.6975	0.100506	0.575412	Stk40
uc009mln.1	0.650213	4.18272	2.69485	0.100673	0.5762	Samd1
uc009pgk.2	0.504197	4.7085	2.68982	0.100991	0.577337	Rnf214
uc007jae.1	0.472001	5.27964	2.6899	0.100986	0.577337	Sap30l
uc008mko.1	0.561863	4.45337	2.68718	0.101159	0.577952	Siglec1
uc009nlp.2	0.614466	4.14973	2.68435	0.101338	0.578636	Exosc6
uc007jgh.2	0.503081	5.54471	2.68083	0.101563	0.579401	Flii
uc008kxb.2	0.451107	5.03573	2.67905	0.101677	0.579709	Dgkz
uc007mqi.3	0.66444	6.43728	2.67446	0.10197	0.579984	Gaa
uc009jfe.2	0.589135	4.34403	2.67505	0.101932	0.579984	Sbf2
uc012dmm.1	0.416048	5.65458	2.67499	0.101936	0.579984	Nudc
uc008bpv.2	0.661119	3.50507	2.67148	0.102161	0.580414	Anks1
uc007oae.1	0.650891	4.24009	2.66941	0.102294	0.580488	Zfyve26
uc009nwv.1	0.574225	4.97961	2.67025	0.10224	0.580488	Abcb10
uc007qmq.2	1.18029	5.98353	2.6662	0.102501	0.580654	Gadd45g
uc007xha.2	0.736222	3.19874	2.6682	0.102371	0.580654	Shank3
uc007xhs.3	0.587772	5.01215	2.66631	0.102493	0.580654	Kif21a
uc012gwa.1	0.82914	2.9384	2.6633	0.102687	0.581012	Tln2
uc009gbs.1	0.940952	2.67767	2.66024	0.102885	0.58111	Sipa1l3
uc009orv.2	0.766204	3.14904	2.66098	0.102838	0.58111	Arhgap32
uc008qcb.1	0.714019	3.73492	2.66152	0.102803	0.58111	Gatad2b
uc009big.2	1.30003	2.09763	2.65659	0.103122	0.581766	Cnot4
uc007vfm.1	0.702933	8.25394	2.65691	0.103101	0.581766	Ugt3a2
uc012ckx.1	0.57907	5.11579	2.65487	0.103233	0.581884	Nelfcd
uc007uix.2	0.512086	4.72415	2.65554	0.10319	0.581884	Extl3
uc008aci.2	0.818626	3.41983	2.6528	0.103367	0.582296	Brwd1
uc007lug.1	0.623895	4.33603	2.65191	0.103425	0.582296	Plekhm1
uc009icj.2	0.865455	3.33788	2.64912	0.103607	0.582524	Homer2
uc012dod.1	0.856113	4.29564	2.64654	0.103775	0.582875	Rsc1a1
uc007wuh.3	0.497823	6.10397	2.64656	0.103774	0.582875	Sun2
uc008elq.1	0.556915	4.31799	2.64263	0.104031	0.583489	Kdm3b
uc009qoy.2	1.61083	1.95534	2.64074	0.104155	0.583736	Polr2m
uc007xqq.2	0.701544	3.30308	2.64048	0.104172	0.583736	Dip2b
uc007dxf.2	0.534169	5.52532	2.64011	0.104196	0.583736	Wdr26
uc007ods.3	0.846278	2.87777	2.63731	0.10438	0.584257	Papln
uc008bvl.2	0.963712	9.21256	2.63499	0.104533	0.584758	Cbs
uc008wwl.1	0.677631	4.16262	2.63365	0.104621	0.584758	Emilin1
uc009jru.1	0.639382	5.2027	2.63527	0.104514	0.584758	Atxn2l
uc009jub.1	0.537295	6.00605	2.63392	0.104603	0.584758	Maz
uc007lea.1	0.740717	3.19737	2.63197	0.104732	0.585206	Socs7
uc008pay.3	0.811792	2.97248	2.62808	0.104988	0.585624	Spry1
uc008wvh.1	0.638497	4.72457	2.62862	0.104953	0.585624	Ept1
uc007ail.2	1.27617	2.11391	2.62433	0.105237	0.585793	Ncoa2
uc009aaq.2	1.14847	2.29754	2.62511	0.105185	0.585793	Cux1
uc057bqe.1	0.952012	2.7817	2.6236	0.105285	0.585793	AK077979
uc008ddu.2	0.761004	7.6794	2.62305	0.105322	0.585793	Slc25a23
uc029unc.1	0.680358	4.94081	2.62423	0.105243	0.585793	Fdps
uc007hma.1	0.475388	5.59445	2.6268	0.105073	0.585793	Stat2
uc007zgc.1	1.2704	2.23122	2.62071	0.105477	0.586489	Zbtb20
uc007hjj.2	0.691112	6.58818	2.61988	0.105532	0.586543	Inhbc
uc057bbs.1	1.15228	2.28573	2.61316	0.10598	0.587536	BC025195
uc009rul.2	0.798131	3.00024	2.61492	0.105863	0.587536	Nbeal2
uc007bbu.2	0.651313	4.62681	2.61449	0.105891	0.587536	Clk1
uc008uvn.1	0.784754	3.13119	2.61017	0.10618	0.587791	Zfp362
uc011zho.1	0.686977	6.21132	2.61019	0.106179	0.587791	Zcchc24
uc009pgu.2	0.752137	6.58522	2.60895	0.106262	0.587948	Sidt2
uc012flg.2	0.725421	3.20658	2.6084	0.106299	0.587948	Fancf
uc009jqq.2	0.600914	3.96489	2.60811	0.106318	0.587948	Xpo6
uc033gsh.1	1.32734	2.05438	2.60531	0.106506	0.588819	TRNA_Glu
uc007fxj.1	0.540231	7.59958	2.60259	0.106689	0.589418	D10Jhu81e
uc008htk.1	0.754752	3.11946	2.60137	0.106771	0.589609	Tmem180
uc008btq.1	0.473006	6.23958	2.6001	0.106857	0.589634	Zfand3
uc007inh.2	0.588107	4.35043	2.59878	0.106946	0.589731	Rnf145
uc008vcd.1	0.736474	3.42535	2.59588	0.107142	0.590234	Ahdc1
uc009drp.1	1.61992	5.44574	2.59401	0.107269	0.590436	Grcc10
uc008rxz.2	0.777771	3.58717	2.59138	0.107447	0.590973	Chd7
uc007cnd.1	0.67598	3.44965	2.58785	0.107687	0.591885	Rassf5
uc007wbm.1	0.548371	4.06166	2.58758	0.107705	0.591885	Trappc9
uc007has.1	0.46364	6.42975	2.58661	0.107771	0.591912	Atxn7l3b
uc008ies.2	0.948136	2.62873	2.58169	0.108106	0.592454	Frmd4a
uc009ilu.1	0.621787	3.66661	2.58156	0.108115	0.592454	Arrb1
uc008cah.1	0.427132	6.04492	2.58293	0.108021	0.592454	Pfdn6
uc007sjh.1	0.940673	2.64645	2.5786	0.108317	0.593226	Fam149b
uc008sqj.1	0.654807	4.46479	2.57707	0.108422	0.593283	Rgp1
uc007hbv.2	0.521448	5.77531	2.57584	0.108507	0.593283	Ptprb
uc009rxh.3	0.983531	2.55581	2.57214	0.10876	0.594303	Tmppe
uc007kqa.3	0.700626	3.43264	2.57128	0.108819	0.594459	Synrg
uc012ekv.1	0.585573	7.24796	2.56716	0.109104	0.595053	Gstk1
uc007mfb.2	0.489498	5.44011	2.56702	0.109113	0.595053	Cdc42ep4
uc008feo.1	1.36994	1.98762	2.5647	0.109273	0.595203	Nedd4l
uc011xjd.1	0.913898	2.83411	2.56172	0.10948	0.595203	Snord37
uc009iau.2	0.825829	7.70732	2.56172	0.109479	0.595203	Furin
uc008cqr.1	0.574029	4.13339	2.56257	0.10942	0.595203	Aars2
uc009rga.1	0.474424	5.15625	2.56333	0.109368	0.595203	Ryk
uc007mhn.2	0.46611	5.0144	2.56249	0.109426	0.595203	Kctd2
uc007wod.2	1.788	2.07585	2.55733	0.109784	0.595425	Myh9
uc008vju.2	0.751452	7.41796	2.55659	0.109835	0.595425	Ece1
uc008wxh.1	0.599688	4.49281	2.55628	0.109857	0.595425	Gtf3c2
uc009adu.2	0.584422	4.24061	2.55799	0.109738	0.595425	Tsc22d4
uc008guo.2	0.499225	5.22769	2.5558	0.10989	0.595425	Zfp91Cntf
uc011xlz.1	0.49874	4.70374	2.5578	0.109752	0.595425	Fgd6
uc009mzx.2	0.429092	5.68719	2.55604	0.109873	0.595425	Cdh5
uc009mlv.2	0.714443	3.28754	2.55292	0.11009	0.595998	Rfx1
uc008jng.2	0.55426	4.1484	2.55286	0.110095	0.595998	Dennd1a
uc011zyg.2	0.904978	3.46388	2.55019	0.110281	0.596205	Ano6
uc008reg.1	0.516173	8.16527	2.54776	0.110451	0.596753	Abcd3
uc008edx.3	0.501217	5.93388	2.54696	0.110506	0.596753	Cdh2
uc008pkv.1	0.568781	4.38943	2.54561	0.110601	0.597097	Ccnl1
uc007byw.1	0.735638	3.1472	2.54288	0.110793	0.597385	Agap1
uc007dys.1	0.72103	7.20891	2.53872	0.111085	0.597385	C130074G19Rik
uc012hbl.3	0.67898	4.58508	2.5412	0.11091	0.597385	Tmie
uc012bly.1	0.609369	3.97255	2.53927	0.111046	0.597385	Pyroxd2
uc007lhy.1	0.593103	4.28671	2.53869	0.111087	0.597385	Rara
uc012dyg.1	0.516388	4.13862	2.53787	0.111144	0.597385	Cox18
uc007xcr.1	0.496963	4.89525	2.54113	0.110915	0.597385	5031439G07Rik
uc008vnw.2	0.438788	6.60159	2.54122	0.110909	0.597385	Szrd1
uc008heu.1	0.669407	6.92315	2.5363	0.111255	0.597584	A1cf
uc008kwn.2	0.41079	5.58715	2.53675	0.111223	0.597584	Atg13
uc009jtm.1	0.748792	3.10298	2.53467	0.11137	0.597804	Kctd13
uc033gyc.1	0.913664	4.88128	2.53265	0.111513	0.597841	Dgcr2
uc008tyl.1	0.88409	9.07775	2.51773	0.112572	0.600372	Dhcr24
uc009iom.1	0.87694	4.30541	2.52142	0.112309	0.600372	Arap1
uc009eef.1	0.850691	11.3189	2.51796	0.112556	0.600372	Pzp
uc008amr.1	0.538387	4.8694	2.51924	0.112465	0.600372	Mllt4
uc009blk.2	0.517944	4.12671	2.5191	0.112475	0.600372	Slc37a3
uc012fxz.1	0.511098	4.63195	2.52221	0.112253	0.600372	Ppfia1
uc007eoo.1	0.450927	5.72839	2.51769	0.112576	0.600372	Hbs1l
uc011yff.2	0.841435	6.20691	2.51369	0.112861	0.600788	Rab5c
uc008vde.1	0.520597	4.79221	2.50942	0.113168	0.601537	Zdhhc18
uc009mlc.2	0.475453	5.38931	2.50778	0.113285	0.601665	Adgre5
uc008zgs.2	1.10483	2.32165	2.50575	0.113432	0.601726	AW549542
uc009qai.1	0.567901	4.0395	2.50459	0.113515	0.601726	AK028224
uc008gof.1	0.42787	5.71077	2.50343	0.113599	0.601839	Mta2
uc033ius.1	1.15058	2.25115	2.5011	0.113767	0.602541	Mir7045
uc008qhc.2	0.705445	3.23826	2.50073	0.113794	0.602541	Pogz
uc009qrk.2	1.33546	5.04876	2.50029	0.113825	0.602545	Fam214a
uc008gik.2	0.670461	5.66758	2.49294	0.114358	0.603926	Sf1
uc007dbq.1	1.58754	2.98534	2.48933	0.114621	0.6046	Qsox1
uc008iqf.1	0.479388	6.45189	2.4867	0.114812	0.605167	Entpd8
uc008pmg.1	0.740427	3.54211	2.48483	0.114949	0.605298	Ppm1l
uc009iao.2	1.67927	1.8324	2.48103	0.115227	0.605567	Man2a2
uc007dtl.2	1.82733	1.60974	2.47795	0.115453	0.606294	Rgs7
uc009tcg.1	0.449693	6.39655	2.47764	0.115476	0.606294	Aifm1
uc007wbo.1	0.820531	2.87977	2.47592	0.115602	0.606627	Peg13
uc009cde.1	1.80158	1.62628	2.47244	0.115858	0.607148	Herc3
uc008yrg.1	0.546011	4.61369	2.47254	0.11585	0.607148	Ep400
uc009bez.3	0.545637	5.48143	2.47115	0.115953	0.607148	Ube2h
uc008ssa.2	1.08854	2.55553	2.47017	0.116025	0.607363	Zcchc7
uc009mge.2	0.592767	4.44745	2.4689	0.116119	0.607691	Slc35e1
uc007kig.2	2.09572	4.6972	2.46536	0.116381	0.607932	Traf4
uc033iea.1	0.612515	3.69423	2.46547	0.116373	0.607932	Mir7226
uc012ddo.2	0.687669	6.54693	2.4643	0.116459	0.607959	Stra6l
uc008hkr.1	0.478049	4.67772	2.46313	0.116546	0.607959	Sorbs1
uc007ayl.3	0.66536	3.34588	2.46189	0.116638	0.6081	Mfsd6
uc056ywu.1	0.922692	2.63828	2.45995	0.116783	0.608359	AK043157
uc007ftc.1	0.468143	5.96779	2.45138	0.117421	0.610535	Mif
uc057bmd.1	1.09172	2.31703	2.44832	0.117651	0.610977	AK149313
uc009pjq.1	0.470173	4.9467	2.44771	0.117696	0.610977	Bco2
uc008yud.2	1.24724	2.09028	2.44197	0.118128	0.611409	Sgsm1
uc029uoc.1	1.04566	2.39551	2.44201	0.118125	0.611409	A630076J17Rik
uc007jfn.2	0.842502	7.30051	2.44396	0.117978	0.611409	Srebf1
uc009jio.2	0.791891	2.94604	2.44308	0.118044	0.611409	Sox6
uc009neb.1	0.691052	3.61865	2.44311	0.118042	0.611409	Gfod2
uc009bhz.1	0.521408	4.71881	2.44359	0.118006	0.611409	Wdr91
uc007uir.1	0.659942	3.59784	2.43789	0.118436	0.612338	Hmbox1
uc009omi.2	0.626906	6.84172	2.43195	0.118885	0.612796	Ldlr
uc008wid.1	0.606273	4.00412	2.43179	0.118897	0.612796	Akap9
uc007gks.1	0.533871	4.81051	2.43067	0.118982	0.612875	Tcp11l2
uc011wky.2	0.829073	3.02352	2.42875	0.119128	0.613064	Pgap1
uc008ddr.2	0.598477	5.41123	2.4284	0.119154	0.613064	Khsrp
uc011xba.1	0.517101	4.17392	2.42809	0.119178	0.613064	Map7
uc007pwi.1	0.589448	7.11817	2.42566	0.119363	0.613527	BC005537
uc007owo.1	1.10304	2.28396	2.42467	0.119439	0.613752	Serpina9
uc009gcv.2	0.676177	3.32059	2.41953	0.119831	0.614785	Zfp568
uc009jha.2	0.836196	2.81709	2.41633	0.120076	0.615391	Tead1
uc007uaq.1	1.24872	2.08518	2.41245	0.120374	0.616328	Ltb4r2
uc008uqh.2	1.03198	2.4096	2.4125	0.12037	0.616328	DQ548219
uc009lhx.2	0.67603	3.2829	2.41317	0.120318	0.616328	Adgra2
uc009lyg.3	0.458065	5.35479	2.41194	0.120413	0.616328	Gatad2a
uc009kgy.1	1.30008	2.96184	2.40751	0.120754	0.616368	Echs1
uc033fym.1	1.28917	2.04223	2.41125	0.120466	0.616368	Mir7653
uc009mbp.2	0.755222	4.19101	2.40972	0.120584	0.616368	Mast3
uc007mfx.2	0.640741	3.90735	2.40904	0.120636	0.616368	Gprc5c
uc008vfq.2	0.560666	4.68915	2.40721	0.120778	0.616368	Tmem57
uc008nem.2	1.61818	1.91835	2.4056	0.120902	0.616392	Psmf1
uc007cgq.3	0.687424	4.56409	2.40582	0.120885	0.616392	Zcchc2
uc008pii.2	1.25501	2.06881	2.39835	0.121463	0.616771	Med12l
uc007rqc.1	0.663575	3.47871	2.39868	0.121438	0.616771	Bdp1
uc007dvw.2	0.634176	3.77034	2.39917	0.121399	0.616771	Cdc42bpa
uc007qio.1	0.61095	6.91442	2.39869	0.121437	0.616771	Fam120a
uc007xvd.2	0.598261	3.60137	2.39877	0.121431	0.616771	Rarg
uc008xma.2	0.571956	3.72219	2.3989	0.121421	0.616771	Arap2
uc008zqs.1	0.509495	4.41971	2.40199	0.121181	0.616771	Zfp664
uc008xby.1	0.48201	6.50712	2.40173	0.121201	0.616771	Mxd4
uc007qdk.2	0.522909	5.54344	2.39673	0.121589	0.617158	Dsp
uc007zpk.2	0.649613	3.47802	2.39365	0.121829	0.617167	Crybg3
uc008jdp.2	0.517111	4.04517	2.39442	0.121769	0.617167	Gpr107
uc009lfl.2	0.42126	5.98337	2.39432	0.121777	0.617167	Adam9
uc009hwx.2	0.611477	4.89745	2.38923	0.122174	0.617781	Akap13
uc008gkr.2	0.475572	4.34511	2.38923	0.122174	0.617781	Mark2
uc007oyz.2	0.403551	5.52573	2.39017	0.1221	0.617781	Papola
uc008hue.1	0.661569	3.35436	2.38268	0.122687	0.619348	Cnnm2
uc009geo.1	0.486117	8.14184	2.38359	0.122615	0.619348	Prodh2
uc009ifx.2	0.724863	4.42678	2.38187	0.12275	0.619398	Fzd4
uc007lqy.1	1.20515	2.58796	2.37576	0.123232	0.619738	Hdac5
uc008pjg.1	1.19725	2.13691	2.37586	0.123224	0.619738	Mbnl1
uc012cai.1	0.801449	3.45752	2.37796	0.123059	0.619738	Caprin1
uc008gei.2	0.609158	3.70712	2.37557	0.123247	0.619738	Sipa1
uc009exc.1	0.559524	4.23196	2.37861	0.123007	0.619738	Leng8
uc012frq.2	0.545028	5.73491	2.37638	0.123183	0.619738	Tpp1
uc007mrv.2	0.498102	6.41057	2.37577	0.12323	0.619738	Slc38a10
uc007ggz.2	0.479969	5.78948	2.37327	0.123429	0.619738	Apba3
uc033hkl.1	2.06153	1.46366	2.37031	0.123663	0.620115	Fgfbp3
uc009olp.1	0.70822	4.49092	2.37041	0.123655	0.620115	Tmed1
uc007oeb.1	0.778548	5.64318	2.36916	0.123753	0.620167	Acot1
uc009mbe.2	0.710325	6.72401	2.36612	0.123995	0.620167	Jund
uc007ygv.2	0.622453	5.38364	2.36758	0.123879	0.620167	Marf1
uc008qpo.1	0.58681	5.39564	2.36768	0.123871	0.620167	Notch2
uc007cec.2	0.58285	4.26852	2.36753	0.123883	0.620167	Farp2
uc007ord.2	0.569602	3.87686	2.36967	0.123713	0.620167	Ptpn21
uc011xyp.1	0.389376	5.55295	2.3682	0.12383	0.620167	Shpk
uc033ilb.2	0.823159	3.00892	2.36287	0.124253	0.62071	Fbrsl1
uc009jwe.2	0.490379	5.02176	2.36087	0.124413	0.620972	Rnf40
uc008nwr.1	0.616614	4.05642	2.35728	0.1247	0.621205	Zfp335
uc007kip.2	0.522036	5.13557	2.35521	0.124865	0.621205	Supt6
uc009rcd.2	0.713133	3.12148	2.35329	0.125019	0.621427	Tfdp2
uc008cvr.1	0.77099	2.95526	2.35287	0.125052	0.621432	Med20
uc056zwd.1	2.07572	1.45119	2.34863	0.125393	0.621748	AK085097
uc008hpi.2	1.68951	1.66377	2.3503	0.125259	0.621748	Chuk
uc007wbc.1	0.954141	2.51774	2.34975	0.125303	0.621748	AK169958
uc012fln.1	0.765406	3.08718	2.34827	0.125422	0.621748	C230091D08Rik
uc009qbi.1	0.581546	3.75565	2.34826	0.125423	0.621748	Smad3
uc008gwt.1	0.57471	3.9405	2.34877	0.125382	0.621748	Gnaq
uc008mez.1	0.526136	5.74627	2.35027	0.125261	0.621748	Snrnp200
uc009aod.2	0.590984	3.83908	2.34613	0.125595	0.621886	Pan3
uc008ebg.2	0.543168	4.80472	2.34648	0.125566	0.621886	AK080083
uc057alt.1	0.642905	4.24349	2.34558	0.125639	0.621945	Psd3
uc007xkf.1	0.604606	4.73258	2.3412	0.125992	0.623066	Scaf11
uc009ojj.1	0.439103	5.08108	2.3393	0.126146	0.623419	Angptl6
uc007wxa.2	0.411755	5.83439	2.33874	0.126192	0.623419	Rangap1
uc007whi.1	0.479552	7.40909	2.33762	0.126282	0.623692	Naprt
uc008fxa.2	0.537217	3.92715	2.33702	0.126331	0.623774	Suv420h1
uc033iit.1	1.24331	2.06609	2.3336	0.126609	0.624189	Mir7024
uc007hxn.2	0.774932	6.72036	2.33375	0.126596	0.624189	Gck
uc007oxi.1	0.608115	4.0631	2.33404	0.126573	0.624189	Dicer1
uc011xfn.2	0.46979	5.81189	2.33304	0.126654	0.624253	Reep3
uc011wvs.1	0.879724	2.67157	2.33092	0.126827	0.624357	Gm7694
uc007mdb.2	0.427139	5.66746	2.32945	0.126947	0.624618	Abca8b
uc007aqi.1	0.758588	3.76318	2.32169	0.127581	0.626583	Cnnm3
uc009hyj.1	0.452747	5.18901	2.32176	0.127576	0.626583	Polg
uc008kji.1	1.24808	2.19208	2.32069	0.127663	0.62673	Slc43a1
uc007jol.1	0.616349	3.50066	2.31884	0.127815	0.627092	Arhgef15
uc008agw.1	0.950753	2.51946	2.31776	0.127904	0.627371	Tulp4
uc007bnv.2	1.84735	6.06083	2.31622	0.128031	0.627394	Fam134a
uc007kdd.1	0.864869	2.70035	2.31539	0.128099	0.627394	Hic1
uc008kxc.2	0.804936	2.84715	2.31457	0.128166	0.627423	Dgkz
uc008utw.1	0.460625	4.56055	2.31447	0.128175	0.627423	AU040320
uc007iox.1	0.892008	4.42345	2.31343	0.128261	0.627525	Timd4
uc007ggc.3	0.510456	4.77725	2.31347	0.128257	0.627525	Pias4
uc008nmo.2	0.84129	2.74568	2.31082	0.128477	0.628104	Rbm39
uc007iep.2	1.22412	2.07608	2.30722	0.128774	0.628799	Fam161a
uc009pve.2	0.511509	4.62582	2.30644	0.128839	0.628799	Scamp2
uc057bel.1	0.839664	4.61123	2.3056	0.128908	0.62894	Slmap
uc009dsq.2	0.670323	6.24903	2.30515	0.128946	0.628964	Mlf2
uc007cdz.2	0.817312	2.81128	2.30279	0.129142	0.629284	Hdlbp
uc007lwj.1	0.472766	4.71081	2.30353	0.12908	0.629284	Kansl1
uc009lgk.2	1.58326	1.8088	2.29783	0.129555	0.62971	Whsc1l1
uc008pym.2	0.61294	6.23178	2.29946	0.129419	0.62971	Dpm3
uc007ocu.2	0.599106	4.10803	2.29894	0.129462	0.62971	Sipa1l1
uc009tia.1	0.580663	6.515	2.29958	0.129409	0.62971	Atp11c
uc007thx.1	0.459362	4.47465	2.3	0.129374	0.62971	Socs4
uc008zhq.1	0.447971	5.50343	2.30035	0.129345	0.62971	Ddx54
uc007zbd.1	0.515931	5.47911	2.29658	0.129659	0.629899	Mylk
uc008dco.2	0.476085	6.61951	2.29507	0.129785	0.63009	Lonp1
uc008qca.1	0.560839	4.30131	2.29409	0.129867	0.630275	Gatad2b
uc007uoz.2	1.24038	2.05195	2.29126	0.130104	0.630843	Gfra2
uc012gkn.2	0.432764	4.69594	2.29113	0.130115	0.630843	Vac14
uc007zsm.2	1.17567	3.45621	2.28925	0.130273	0.631132	Cxadr
uc008uvf.1	0.710422	3.28505	2.28952	0.13025	0.631132	Tlr12
uc008oaf.2	0.828736	7.28674	2.28743	0.130426	0.631242	Cebpb
uc007jwl.1	0.637817	6.90925	2.28754	0.130417	0.631242	Kif1c
uc007swz.1	0.551754	5.80443	2.28835	0.130348	0.631242	Nisch
uc008nsv.1	0.473256	5.46998	2.28124	0.130947	0.633065	Fitm2
uc056yol.1	0.655439	3.35021	2.27495	0.13148	0.635059	Mir7116
uc007zen.1	0.576185	4.39459	2.27422	0.131541	0.635059	Gsk3b
uc007del.2	0.675244	4.22354	2.27283	0.131659	0.635459	Rc3h1
uc009acv.2	0.715029	8.44401	2.27186	0.131742	0.635699	Tfr2
uc009rjm.2	0.610186	3.62132	2.27039	0.131867	0.635992	Dusp7
uc008hmd.1	0.678764	3.19739	2.26902	0.131983	0.635995	Gm340
uc007ssf.2	0.39278	5.35049	2.26843	0.132034	0.635995	Tmem254a
uc008ccy.1	0.437825	5.95065	2.2661	0.132232	0.636473	Rnf5
uc009img.3	0.542739	4.89888	2.26132	0.132641	0.636836	Rnf169
uc029xgd.1	0.7233	3.11316	2.25517	0.133169	0.637254	Qars
uc008cov.1	0.623923	3.38861	2.25687	0.133022	0.637254	Tnfrsf21
uc008gan.1	0.574936	5.84539	2.2572	0.132994	0.637254	Sptbn2
uc009jqu.2	0.551378	3.89257	2.2542	0.133252	0.637254	Xpo6
uc007ybq.1	0.449282	4.59612	2.25479	0.133201	0.637254	Ubn1
uc009ilx.1	0.603081	6.60102	2.25337	0.133324	0.637281	Slco2b1
uc007ull.1	0.628413	3.52728	2.25232	0.133414	0.637555	Dock5
uc033jgk.1	1.52132	1.75691	2.24991	0.133622	0.637727	Mir7069
uc007xdt.1	0.888364	3.28231	2.24979	0.133632	0.637727	Celsr1
uc007dle.2	0.757486	3.0603	2.24983	0.133629	0.637727	Pbx1
uc007xup.1	0.771949	5.34751	2.24868	0.133729	0.637813	Tns2
uc011yvz.1	0.608409	4.81483	2.24646	0.13392	0.638395	Marcksl1-ps4
uc007loe.2	1.20601	2.07681	2.24439	0.1341	0.638913	Wnk4
uc007fjq.3	0.828782	2.75549	2.24406	0.134128	0.638913	AK156477
uc008qgy.2	0.629994	4.36138	2.24412	0.134124	0.638913	Cgn
uc008vpf.1	0.610721	3.93312	2.24111	0.134385	0.639753	Dnajc16
uc012aqk.1	0.662664	3.41459	2.23512	0.134906	0.641193	Tnxb
uc008jjn.2	0.670407	8.99902	2.23173	0.135202	0.642126	Hc
uc011yqz.1	0.814539	3.07283	2.22503	0.13579	0.642819	Ppp4r4
uc008ctr.1	0.768865	2.899	2.2263	0.135678	0.642819	Cul7
uc009tlk.1	0.642186	3.3949	2.22511	0.135783	0.642819	F8a
uc007lol.1	0.391299	6.02368	2.22552	0.135747	0.642819	Becn1
uc009rts.2	1.54381	1.72923	2.22204	0.136054	0.64348	Cspg5
uc008hmi.2	0.565078	3.79105	2.22155	0.136096	0.643526	Frat1
uc007amb.1	0.682072	3.35156	2.22041	0.136197	0.643684	Ogfrl1
uc009tcc.1	0.802221	3.23641	2.21796	0.136413	0.64455	Bcorl1
uc007vzk.2	0.560834	3.77199	2.21485	0.136688	0.645375	Asap1
uc029wyo.1	0.970309	2.7069	2.2123	0.136914	0.645927	DQ686305
uc008buw.1	1.51337	1.74785	2.20804	0.137293	0.647125	Slc37a1
uc007lrt.3	0.568948	8.92248	2.20833	0.137267	0.647125	Slc25a39
uc009agm.2	0.56409	5.39942	2.20564	0.137507	0.64756	Gpr146
uc008uib.2	1.08347	5.34181	2.20343	0.137704	0.647855	Plk3
uc009rmz.2	0.508498	4.06919	2.20291	0.13775	0.647855	Rbm5
uc008non.2	0.695604	4.25728	2.19907	0.138094	0.649189	Samhd1
uc011zln.1	0.785952	4.64004	2.19819	0.138173	0.649368	Tgm1
uc008xud.1	1.81077	1.54542	2.19578	0.138389	0.649388	Pdgfra
uc007wiq.2	0.967432	2.43581	2.19365	0.13858	0.649388	BC024139
uc008uqn.1	0.765425	3.11182	2.19695	0.138284	0.649388	Rragc
uc007mgp.1	0.582379	8.30297	2.19494	0.138465	0.649388	Slc9a3r1
uc007rmi.2	0.477422	4.91369	2.19636	0.138337	0.649388	Aggf1
uc009eco.1	0.471161	5.32211	2.1941	0.13854	0.649388	Tspan9
uc007kcr.2	0.443401	5.59643	2.19512	0.138449	0.649388	Srr
uc007kiz.1	0.395374	5.1589	2.19711	0.138269	0.649388	Pigs
uc057bde.1	0.670424	8.12943	2.19304	0.138636	0.649489	Elovl2
uc033hdm.1	0.656057	4.95889	2.1905	0.138865	0.649931	Ppp1r10
uc056yjs.1	1.37479	1.86989	2.18932	0.13897	0.650091	BC047460
uc008fsa.2	0.520963	4.19479	2.18926	0.138976	0.650091	Epg5
uc007uwl.1	0.563437	3.74492	2.18771	0.139116	0.650475	Mycbp2
uc008nzm.1	0.482307	5.3793	2.18254	0.139584	0.65193	B4galt5
uc007aon.2	0.62584	4.17002	2.18052	0.139768	0.651933	Dst
uc008spq.2	0.676034	4.05251	2.17852	0.139949	0.652069	Tesk1
uc011xzy.2	0.654439	6.13408	2.17837	0.139963	0.652069	Myo18a
uc007pvd.2	0.444047	4.81224	2.1762	0.140161	0.652832	Slc17a3
uc008vob.1	0.593557	5.92624	2.17302	0.14045	0.65321	Arhgef19
uc007iem.2	0.489292	4.11061	2.17258	0.140491	0.65321	Zrsr1
uc012amc.1	0.480394	4.59565	2.17266	0.140483	0.65321	Pdpk1
uc008nya.2	1.46548	1.79335	2.17146	0.140592	0.653424	Zmynd8
uc009ktc.1	0.912361	2.53078	2.17066	0.140665	0.653551	Evi5l
uc008kde.2	0.456049	4.52904	2.16936	0.140785	0.653846	Atf2
uc029wni.1	0.74309	3.03127	2.16894	0.140823	0.653868	C2cd3
uc009ghe.1	0.412294	6.57219	2.16814	0.140896	0.654051	AK218399
uc029svc.1	1.2204	2.0991	2.16546	0.141143	0.654608	AK209582
uc007mbu.2	0.745904	3.2043	2.16516	0.14117	0.654608	Axin2
uc007ldu.1	0.411414	5.91736	2.16179	0.141479	0.655811	Kpnb1
uc009uxk.2	1.23326	2.01099	2.16073	0.141578	0.655951	Arhgap6
uc009mda.2	1.90164	1.91825	2.15248	0.14234	0.656424	Ushbp1
uc007uov.2	1.62288	2.06834	2.15759	0.141867	0.656424	Xpo7
uc009sax.2	1.04412	2.27701	2.15441	0.142161	0.656424	Acvr2b
uc009bdt.2	0.921085	2.49741	2.15343	0.142251	0.656424	Kcp
uc008zze.2	0.782671	4.62622	2.15697	0.141924	0.656424	Hspb1
uc009lkt.2	0.700475	3.39524	2.15442	0.14216	0.656424	DQ724448
uc009ely.2	0.696191	3.16432	2.15365	0.142231	0.656424	DQ719901
uc009rvv.2	0.656671	3.34971	2.15215	0.14237	0.656424	Dclk3
uc007wzj.1	0.578965	6.1011	2.15541	0.142068	0.656424	Cyp2d13
uc009jek.2	0.437115	4.82919	2.15446	0.142156	0.656424	Dennd5a
uc009rls.1	0.413042	5.55326	2.15191	0.142393	0.656424	Tusc2
uc007lej.2	0.412788	4.8774	2.15473	0.142131	0.656424	Cisd3
uc008kvf.2	0.405214	4.99425	2.14937	0.142628	0.656722	Acp2
uc007ywy.2	0.552843	3.86399	2.14769	0.142784	0.656971	Fam43a
uc029srk.1	1.13826	3.60969	2.14491	0.143043	0.657176	DQ552508
uc008shw.2	0.536932	5.72775	2.14466	0.143067	0.657176	B4galt1
uc009may.1	0.984248	3.3238	2.13804	0.143685	0.657365	Ssbp4
uc008omy.1	0.844837	2.67227	2.14024	0.14348	0.657365	Prpf6
uc057bre.1	0.786088	2.82048	2.14094	0.143414	0.657365	BC040817
uc011wpg.1	0.779904	4.34627	2.14263	0.143256	0.657365	Ilkap
uc009fth.2	0.693435	7.92219	2.13887	0.143608	0.657365	Bckdha
uc007gut.2	0.604056	7.98406	2.14212	0.143304	0.657365	Amdhd1
uc009qcj.2	0.562846	4.05129	2.14111	0.143398	0.657365	Dennd4a
uc008reh.1	0.410135	5.64835	2.13822	0.143668	0.657365	Arhgap29
uc008isz.1	0.491136	7.38543	2.13693	0.14379	0.657679	Fcna
uc009pbz.2	0.763143	2.86745	2.13539	0.143934	0.658184	DQ556381
uc007lor.2	1.15186	8.42118	2.13434	0.144032	0.658477	G6pc
uc029xks.1	1.37571	2.30383	2.12432	0.144978	0.658766	Gdi1
uc033gvz.1	1.07637	2.21849	2.12792	0.144637	0.658766	Mir7118
uc057aaa.1	1.03617	2.27668	2.12776	0.144652	0.658766	AK156971
uc008qpi.2	1.01173	2.3218	2.12733	0.144693	0.658766	Pde4dip
uc007dri.1	0.790932	2.79158	2.12412	0.144996	0.658766	Cadm3
uc033iwg.1	0.785848	2.80446	2.12458	0.144953	0.658766	Zfp524
uc009duk.2	0.729196	4.12778	2.12514	0.144899	0.658766	Scnn1a
uc012aco.1	0.711673	3.01648	2.12639	0.144781	0.658766	Yeats2
uc011xzb.1	0.624103	3.36668	2.13083	0.144362	0.658766	Mnt
uc009nbn.2	0.619661	9.07941	2.13126	0.144322	0.658766	Ces3b
uc007fxv.2	0.490766	4.79646	2.12594	0.144824	0.658766	Ilvbl
[truncated: 17,317 more rows]
