# Supplementary material for: Correction to: Hepatitis, testicular degeneration, and ataxia in DIDO3-deficient mice with altered mRNA processing
Source: Cell Biosci. 2022 Sep 2;12:144. doi: 10.1186/s13578-022-00843-1 (PMC9440595; doi:10.1186/s13578-022-00843-1)
Supplement: Supplementary file 2 — Additional file 7. Analysis of compositional biases around splice sites in E16 vs. WT livers. [file 13578_2022_843_MOESM7_ESM.xlsx]

## Sheet: SEQUENCE MOTIFS
UPSTREAM	MOTIF	FREQUENCY	SPEARMAN RHO	p-value	TERMINAL EXON	MOTIF	FREQUENCY	SPEARMAN	p-value	DOWNSTREAM	MOTIF	FREQUENCY	SPEARMAN RHO	p-value
	AAAAA	0.00130395	0.0235591	0.479524		AAAAA	0.0014729	0.0975876	0.00411104		AAAAA	0.00127173	0.00471238	0.887421
	AAAAC	0.000982273	-0.0542625	0.103201		AAAAC	0.00138142	0.0997843	0.00334163		AAAAC	0.00113997	-0.0609872	0.0666743
	AAAAT	0.00153372	-0.0299002	0.369476		AAAAT	0.00174126	0.075785	0.025994		AAAAT	0.00173573	-0.0245052	0.461557
	AAAAG	0.00141309	0.02775	0.404907		AAAAG	0.00159488	0.061773	0.0697087		AAAAG	0.00120871	0.0194838	0.558292
	AAACA	0.00126374	-0.0448247	0.17837		AAACA	0.00158268	0.12049	0.00038904		AAACA	0.0013462	-0.0507876	0.126829
	AAACC	0.000913342	0.040785	0.220802		AAACC	0.00127469	0.0637231	0.0613211		AAACC	0.000882188	-0.0138177	0.678049
	AAACT	0.00107418	0.0139098	0.676364		AAACT	0.00116185	0.148855	1.13e-05		AAACT	0.00115143	-0.00239529	0.942635
	AAACG	0.000264237	0.118856	0.000344427		AAACG	0.000308	0.0695929	0.0409598		AAACG	0.000166126	0.0299206	0.368618
	AAATA	0.001505	-0.0421068	0.206188		AAATA	0.0014668	0.119243	0.00044739		AAATA	0.00124881	-0.0140111	0.6738
	AAATC	0.000901853	-0.0380251	0.253669		AAATC	0.00097279	0.0738776	0.0299983		AAATC	0.000801989	-0.0496718	0.1354
	AAATT	0.00110865	-0.061776	0.0635152		AAATT	0.0012015	0.0771881	0.0233511		AAATT	0.00132328	-0.0556384	0.0943734
	AAATG	0.00140161	-0.0463307	0.164209		AAATG	0.00157354	0.0481176	0.157858		AAATG	0.00135192	-0.0188122	0.571937
	AAAGA	0.00141884	0.0272051	0.414196		AAAGA	0.00184494	0.0595536	0.0803751		AAAGA	0.001266	0.0821839	0.0133938
	AAAGC	0.00110865	-0.014087	0.67248		AAAGC	0.0014851	0.145044	1.89e-05		AAAGC	0.0011858	0.00093086	0.97769
	AAAGT	0.001258	-0.0225639	0.498284		AAAGT	0.00124724	0.036621	0.282548		AAAGT	0.0010254	-0.0876143	0.00836062
	AAAGG	0.00132693	0.011803	0.723189		AAAGG	0.00139971	0.129008	0.00014456		AAAGG	0.00130037	-8.37379e-06	0.999799
	AACAA	0.00100525	0.0176793	0.595718		AACAA	0.00129603	0.0977059	0.00406583		AACAA	0.00095093	-0.0392746	0.23787
	AACAC	0.000775479	-0.00574772	0.86306		AACAC	0.00102463	0.089978	0.00817379		AACAC	0.000847817	0.0199205	0.549504
	AACAT	0.000919086	-0.0778065	0.0193671		AACAT	0.00104597	0.0855964	0.0118854		AACAT	0.000899373	-0.069864	0.035606
	AACAG	0.00106844	0.0141863	0.670305		AACAG	0.00122589	0.16141	1.88e-06		AACAG	0.00109414	-0.0162468	0.62547
	AACCA	0.000873132	0.00913157	0.784062		AACCA	0.00114966	0.083639	0.0139793		AACCA	0.000716062	-0.0200652	0.546606
	AACCC	0.000942063	0.0436483	0.190048		AACCC	0.00104902	0.115071	0.00070718		AACCC	0.000882188	0.0415521	0.211726
	AACCT	0.000919086	0.058756	0.0776149		AACCT	0.00115576	0.0692371	0.0420059		AACCT	0.0010254	0.0320323	0.335774
	AACCG	0.000247004	0.0187285	0.574075		AACCG	0.00024091	0.0464541	0.172746		AACCG	0.000206226	0.0675548	0.0421761
	AACTA	0.000660593	0.0168372	0.613353		AACTA	0.00062514	0.155447	4.48e-06		AACTA	0.000635863	-0.0185615	0.577072
	AACTC	0.000936319	0.0378651	0.255674		AACTC	0.0009179	0.136655	5.64e-05		AACTC	0.000996758	0.00687954	0.836264
	AACTT	0.00110865	-0.0228283	0.493263		AACTT	0.00096974	0.115755	0.00065668		AACTT	0.00100249	0.00798998	0.810302
	AACTG	0.00109141	-0.00147436	0.964711		AACTG	0.0011954	0.122496	0.00030984		AACTG	0.00113424	0.0224774	0.499457
	AACGA	0.000126374	0.0926416	0.00533606		AACGA	0.00025616	0.0409052	0.229974		AACGA	0.000108841	-0.00534933	0.872327
	AACGC	0.00028147	0.112545	0.000703924		AACGC	0.00025616	0.0548458	0.107382		AACGC	0.000166126	0.0541358	0.103627
	AACGT	0.00024126	0.045193	0.174826		AACGT	0.00025006	0.0843607	0.0131721		AACGT	0.000211954	0.0297679	0.371068
	AACGG	0.000235516	0.0527409	0.113247		AACGG	0.00021956	0.0370916	0.276405		AACGG	0.000206226	0.0846466	0.01085
	AATAA	0.00106269	-0.0167744	0.614678		AATAA	0.00117405	0.194083	9.03e-09		AATAA	0.000962387	0.0149627	0.65305
	AATAC	0.000626127	-0.0224423	0.500603		AATAC	0.00066479	0.0239176	0.482862		AATAC	0.000572849	0.00131393	0.968513
	AATAT	0.000959296	-0.0878463	0.00826062		AATAT	0.00096059	0.0955337	0.00497206		AATAT	0.00100249	-0.0746258	0.0247673
	AATAG	0.000660593	-0.0147424	0.658187		AATAG	0.00070443	0.0584064	0.0863867		AATAG	0.000727519	-0.0542795	0.102711
	AATCA	0.000792712	-0.0130517	0.695297		AATCA	0.00090265	0.0541563	0.111879		AATCA	0.000681691	-0.0289945	0.383631
	AATCC	0.000620383	0.0397386	0.232885		AATCC	0.00082946	0.110213	0.00118321		AATCC	0.000767618	0.0232867	0.484137
	AATCT	0.000936319	0.00981329	0.768385		AATCT	0.00078067	0.0928648	0.006333		AATCT	0.000779075	-0.0955577	0.00401099
	AATCG	0.000189561	0.00969329	0.771138		AATCG	0.00020127	0.0339184	0.31961		AATCG	0.000160398	0.0213299	0.521615
	AATTA	0.000873132	-0.028059	0.399693		AATTA	0.00076237	0.12046	0.00039033		AATTA	0.000905102	-0.0604436	0.0691428
	AATTC	0.00084441	-0.0274551	0.409919		AATTC	0.0008691	0.0720101	0.0344204		AATTC	0.000716062	0.0114165	0.731613
	AATTT	0.00117183	-0.0287678	0.387889		AATTT	0.00114051	0.0969409	0.00436634		AATTT	0.00147795	-0.0689912	0.037979
	AATTG	0.000832922	-0.052013	0.118316		AATTG	0.00075322	0.0843629	0.0131697		AATTG	0.000744704	-0.0291309	0.381397
	AATGA	0.00126374	0.0296653	0.37325		AATGA	0.0011893	0.0946739	0.00537852		AATGA	0.000985301	-0.0255285	0.443055
	AATGC	0.000832922	-0.0223554	0.502265		AATGC	0.00091485	0.0542382	0.111337		AATGC	0.000658777	-0.0241203	0.468624
	AATGT	0.00116609	-0.0312198	0.348717		AATGT	0.00161928	0.0909361	0.00751569		AATGT	0.00118007	-0.0663356	0.0460398
	AATGG	0.000901853	-0.0185149	0.578451		AATGG	0.00100328	0.0745528	0.0285241		AATGG	0.000842088	-0.0597783	0.072265
	AAGAA	0.00154521	0.0292083	0.380661		AAGAA	0.00219868	0.0505543	0.137829		AAGAA	0.00128891	0.0708381	0.0331081
	AAGAC	0.000901853	0.00772851	0.816598		AAGAC	0.00119845	0.0730489	0.0318966		AAGAC	0.000887916	-0.0221349	0.506019
	AAGAT	0.000878876	-0.031453	0.345125		AAGAT	0.00124724	0.0798622	0.0189532		AAGAT	0.000991029	0.0236845	0.476699
	AAGAG	0.00140161	-0.0059053	0.859344		AAGAG	0.00158878	0.0919195	0.00688999		AAGAG	0.00139775	0.0487878	0.142501
	AAGCA	0.00118332	-0.0293753	0.377943		AAGCA	0.00144851	0.112895	0.00089271		AAGCA	0.00119153	0.0252414	0.448204
	AAGCC	0.00114311	0.0148667	0.655489		AAGCC	0.00149425	0.148027	1.26e-05		AAGCC	0.00095093	0.0172674	0.603914
	AAGCT	0.00105695	-0.0470899	0.157399		AAGCT	0.00142411	0.139945	3.7e-05		AAGCT	0.00113997	-0.0380108	0.253322
	AAGCG	0.000304447	0.0318505	0.33906		AAGCG	0.00044523	0.0466881	0.17059		AAGCG	0.000297882	0.0589103	0.0765105
	AAGTA	0.00088462	-0.0443155	0.183357		AAGTA	0.00086605	0.100065	0.00325325		AAGTA	0.000893645	-0.0608654	0.0672211
	AAGTC	0.000873132	0.000915077	0.978093		AAGTC	0.00094839	0.0702182	0.0391748		AAGTC	0.000899373	-0.0634809	0.0562626
	AAGTT	0.00114311	-0.0323655	0.331305		AAGTT	0.00114661	0.10052	0.00311475		AAGTT	0.0011056	-0.017472	0.599633
	AAGTG	0.0013614	-0.0330294	0.321477		AAGTG	0.00135397	0.0766977	0.0242472		AAGTG	0.00116861	-0.0945678	0.00440842
	AAGGA	0.00140161	-0.00684179	0.837328		AAGGA	0.00173821	0.100981	0.00297993		AAGGA	0.00139202	-0.013973	0.674636
	AAGGC	0.00124077	0.0197298	0.553772		AAGGC	0.00134482	0.141574	2.99e-05		AAGGC	0.00123163	-0.00382326	0.908558
	AAGGT	0.00114886	-0.0188015	0.572584		AAGGT	0.00093924	0.126267	0.00020013		AAGGT	0.000922287	-0.00251399	0.939797
	AAGGG	0.001258	-0.00723468	0.828128		AAGGG	0.00107037	0.163962	1.28e-06		AAGGG	0.00139202	0.0442436	0.183584
	ACAAA	0.00121204	0.0051566	0.877025		ACAAA	0.00146985	0.0843687	0.0131635		ACAAA	0.00115716	-0.0267494	0.421548
	ACAAC	0.000649104	0.0755056	0.0232661		ACAAC	0.00073493	0.123737	0.00026868		ACAAC	0.000544207	0.0391468	0.239401
	ACAAT	0.000620383	0.00548389	0.869287		ACAAT	0.00080506	0.0905668	0.0077635		ACAAT	0.000733247	-0.0805185	0.0153996
	ACAAG	0.000953552	-0.0511333	0.124678		ACAAG	0.00136617	0.0872462	0.0103415		ACAAG	0.000801989	-0.0662949	0.0461737
	ACACA	0.0015567	-0.00510106	0.878339		ACACA	0.00153084	0.0934007	0.00603551		ACACA	0.00156961	0.0421155	0.205591
	ACACC	0.000798456	0.0203398	0.541578		ACACC	0.00103988	0.154505	5.12e-06		ACACC	0.000928016	0.0318569	0.338427
	ACACT	0.00096504	-0.065533	0.0489931		ACACT	0.00117405	0.119084	0.00045534		ACACT	0.00112278	0.0317157	0.340575
	ACACG	0.000218283	0.0310677	0.351071		ACACG	0.0002836	0.0520786	0.126332		ACACG	0.000337981	0.0990337	0.00285934
	ACATA	0.000850155	-0.0824811	0.0131623		ACATA	0.00094534	0.106509	0.00172869		ACATA	0.000824903	-0.0175198	0.598636
	ACATC	0.000815689	-0.0200033	0.548288		ACATC	0.00105512	0.0650755	0.0560087		ACATC	0.000767618	-0.00309738	0.925863
	ACATT	0.00112014	-0.105586	0.00148628		ACATT	0.00107342	0.104985	0.00201382		ACATT	0.00115716	-0.0889931	0.00738828
	ACATG	0.00106269	-0.0390551	0.241027		ACATG	0.00122284	0.102741	0.00251261		ACATG	0.00105977	0.012494	0.707397
	ACAGA	0.00167159	-0.0541273	0.104064		ACAGA	0.00165282	0.122157	0.00032207		ACAGA	0.00149514	-0.0328087	0.324186
	ACAGC	0.00125225	0.0074877	0.822215		ACAGC	0.00161623	0.180808	8.89e-08		ACAGC	0.00125454	0.00277897	0.933466
	ACAGT	0.00116609	-0.0432928	0.193686		ACAGT	0.00124419	0.130382	0.0001225		ACAGT	0.00113424	-0.0197237	0.553456
	ACAGG	0.00141884	0.0348411	0.295634		ACAGG	0.00140276	0.154141	5.39e-06		ACAGG	0.00160398	0.0320457	0.335571
	ACCAA	0.000850155	-0.019336	0.561716		ACCAA	0.00112221	0.102215	0.00264469		ACCAA	0.000704605	-0.0139039	0.676155
	ACCAC	0.00092483	0.00285544	0.931715		ACCAC	0.00103683	0.138098	4.69e-05		ACCAC	0.000790532	-0.0651238	0.0501708
	ACCAT	0.000873132	-0.048361	0.146479		ACCAT	0.00101548	0.114339	0.00076516		ACCAT	0.000779075	-0.0531092	0.110352
	ACCAG	0.00101674	0.0298115	0.370899		ACCAG	0.00135702	0.151973	7.32e-06		ACCAG	0.000905102	-0.0166169	0.617616
	ACCCA	0.00116035	0.0186606	0.575463		ACCCA	0.0011954	0.129531	0.00013576		ACCCA	0.00121444	-0.0151694	0.648577
	ACCCC	0.00111439	0.0461403	0.165951		ACCCC	0.00106732	0.151945	7.35e-06		ACCCC	0.00111133	-0.0219343	0.509882
	ACCCT	0.00126949	-0.0135619	0.684017		ACCCT	0.00125029	0.0996174	0.00339515		ACCCT	0.00112851	-0.0378427	0.255427
	ACCCG	0.000568684	0.132959	6.13163e-05		ACCCG	0.00039643	0.103576	0.00231493		ACCCG	0.000435365	0.086937	0.00887878
	ACCTA	0.000557196	0.00046356	0.988901		ACCTA	0.00071358	0.146558	1.54e-05		ACCTA	0.000590035	0.00844074	0.799822
	ACCTC	0.00102823	0.0593407	0.0747023		ACCTC	0.00112526	0.179338	1.13e-07		ACCTC	0.00101394	-0.0213917	0.520409
	ACCTT	0.0011029	-0.037041	0.266173		ACCTT	0.00115881	0.0981947	0.00388375		ACCTT	0.00113424	-0.0124635	0.708079
	ACCTG	0.00144756	0.0123993	0.709821		ACCTG	0.00155829	0.121794	0.00033565		ACCTG	0.00142067	0.0157003	0.637147
	ACCGA	0.000212539	0.0386998	0.245336		ACCGA	0.00033849	0.0364521	0.284776		ACCGA	0.000240597	0.0214551	0.519172
	ACCGC	0.0004021	0.0966485	0.00364833		ACCGC	0.00036594	0.100267	0.00319106		ACCGC	0.000366624	0.112068	0.000731871
	ACCGT	0.000258493	0.00587876	0.859969		ACCGT	0.00032325	0.145766	1.72e-05		ACCGT	0.000252054	0.0374766	0.260058
	ACCGG	0.000356146	0.0660858	0.0471116		ACCGG	0.00038424	0.12832	0.00015695		ACCGG	0.000395266	0.0793931	0.0169002
	ACTAA	0.00076399	-0.0103253	0.756672		ACTAA	0.00057635	0.121254	0.00035687		ACTAA	0.000733247	-0.0892924	0.00719113
	ACTAC	0.000476776	0.0149856	0.652914		ACTAC	0.00052451	0.0792832	0.0198387		ACTAC	0.000429637	0.0326083	0.327152
	ACTAT	0.000614639	0.00242073	0.942091		ACTAT	0.00066784	0.117642	0.00053424		ACTAT	0.000601492	-0.0921934	0.00551079
	ACTAG	0.000620383	0.0397172	0.233137		ACTAG	0.0005916	0.123276	0.00028334		ACTAG	0.000618677	-0.0354582	0.286624
	ACTCA	0.00112014	-0.0385976	0.246586		ACTCA	0.00105207	0.105564	0.00190064		ACTCA	0.00112851	0.0391863	0.238928
	ACTCC	0.00102248	0.036759	0.269833		ACTCC	0.00092704	0.145775	1.71e-05		ACTCC	0.000865002	-0.0018849	0.954843
	ACTCT	0.00109141	-0.0404387	0.22475		ACTCT	0.00124724	0.217008	1.17e-10		ACTCT	0.00115716	-0.0246635	0.458667
	ACTCG	0.000292959	0.0245628	0.461		ACTCG	0.00030495	0.109101	0.00132743		ACTCG	0.000257782	0.0467939	0.159565
	ACTTA	0.000873132	-0.0576402	0.0834294		ACTTA	0.00070443	0.138733	4.32e-05		ACTTA	0.000744704	-0.018012	0.588402
	ACTTC	0.00111439	0.0312828	0.347744		ACTTC	0.00110086	0.134844	7.08e-05		ACTTC	0.000916559	-0.00105101	0.974812
	ACTTT	0.00134991	-0.0314508	0.345159		ACTTT	0.00118625	0.093704	0.00587277		ACTTT	0.00147222	-0.00466803	0.888473
	ACTTG	0.000913342	-0.0538001	0.106176		ACTTG	0.00103073	0.0991965	0.00353353		ACTTG	0.00101967	0.0147261	0.658185
	ACTGA	0.00132693	-0.0708883	0.0331784		ACTGA	0.00118015	0.148476	1.19e-05		ACTGA	0.00113424	-0.0224124	0.500699
	ACTGC	0.000993762	-0.0231519	0.487153		ACTGC	0.0011954	0.188654	2.35e-08		ACTGC	0.000916559	-0.0107712	0.746245
	ACTGT	0.00132119	-0.0571486	0.0861003		ACTGT	0.00138142	0.134516	7.37e-05		ACTGT	0.00137484	-0.0311616	0.349081
	ACTGG	0.00124077	-0.0350826	0.292297		ACTGG	0.00139971	0.111863	0.00099568		ACTGG	0.0013061	-0.00897295	0.787493
	ACGAA	0.000143607	0.0477101	0.151996		ACGAA	0.00023481	0.0612297	0.072206		ACGAA	0.000160398	0.0685585	0.0392043
	ACGAC	0.000114886	-0.000950307	0.97725		ACGAC	0.00020127	0.059732	0.0794712		ACGAC	0.000137484	-0.0186645	0.57496
	ACGAT	0.000149351	0.0654157	0.0494002		ACGAT	0.00017687	0.00802932	0.813791		ACGAT	0.000154669	-0.0375649	0.258935
	ACGAG	0.000304447	0.0542229	0.103454		ACGAG	0.00036289	0.0565863	0.0966635		ACGAG	0.000200497	0.0645425	0.05226
	ACGCA	0.000287214	0.0539986	0.104891		ACGCA	0.0002897	0.117117	0.00056598		ACGCA	0.000217683	0.0331965	0.318496
	ACGCC	0.00044231	0.18401	2.55536e-08		ACGCC	0.00040253	0.131748	0.00010375		ACGCC	0.000297882	0.102169	0.00208832
	ACGCT	0.000269982	0.0752257	0.0237839		ACGCT	0.0003202	0.0561504	0.0992638		ACGCT	0.000223411	0.0519484	0.118366
	ACGCG	0.00028147	0.103588	0.00182763		ACGCG	0.00019517	0.0527923	0.121212		ACGCG	0.00030361	0.0733368	0.027375
	ACGTA	0.000109141	-0.0343814	0.302056		ACGTA	0.00015247	0.0511494	0.133249		ACGTA	0.000177583	0.00227423	0.94553
	ACGTC	0.000264237	0.0574559	0.0844229		ACGTC	0.00025616	0.0868336	0.0107099		ACGTC	0.000211954	0.059474	0.0737311
	ACGTT	0.000247004	0.0198984	0.550389		ACGTT	0.00021651	0.0603599	0.0763563		ACGTT	0.00018904	0.0582889	0.0796733
	ACGTG	0.00056294	0.0526621	0.113787		ACGTG	0.00038424	0.0882039	0.00952944		ACGTG	0.000366624	0.0489785	0.140946
	ACGGA	0.000264237	0.0932889	0.00502283		ACGGA	0.00032325	0.0669923	0.0491392		ACGGA	0.000234868	0.0776836	0.0194249
	ACGGC	0.000275726	0.0860106	0.00971454		ACGGC	0.00039948	0.0524616	0.123565		ACGGC	0.000292153	0.0483156	0.14641
	ACGGT	0.000195306	0.0323833	0.331038		ACGGT	0.00019517	0.0195257	0.566761		ACGGT	0.000326524	0.0361776	0.276953
	ACGGG	0.000350402	0.0338946	0.308958		ACGGG	0.00036289	0.103812	0.00226177		ACGGG	0.000458279	0.125789	0.000148253
	ATAAA	0.00128672	-0.0363349	0.2754		ATAAA	0.0014729	0.172876	3.23e-07		ATAAA	0.000956658	-0.0235473	0.479257
	ATAAC	0.000505497	-0.0210626	0.527306		ATAAC	0.00050926	0.109137	0.00132245		ATAAC	0.000515564	-0.0415331	0.211936
	ATAAT	0.000827177	-0.122957	0.000212405		ATAAT	0.00075322	0.0966528	0.00448462		ATAAT	0.000698876	-0.0517954	0.119455
	ATAAG	0.000746757	0.0237778	0.475455		ATAAG	0.000616	0.102872	0.00248057		ATAAG	0.000635863	-0.0228435	0.492495
	ATACA	0.000769734	-0.0473449	0.15516		ATACA	0.00097279	0.0389509	0.253026		ATACA	0.000870731	-0.0317434	0.340152
	ATACC	0.000453799	-0.0184066	0.580676		ATACC	0.00050621	0.0841561	0.0133966		ATACC	0.000469736	-0.014574	0.661494
	ATACT	0.000660593	-0.0501729	0.131925		ATACT	0.000863	0.0901012	0.00808636		ATACT	0.000761889	-0.0576404	0.0830863
	ATACG	0.000126374	0.0264248	0.427718		ATACG	0.00014028	0.0375721	0.270228		ATACG	0.000108841	0.00914031	0.783627
	ATATA	0.000769734	-0.0930971	0.00511387		ATATA	0.00071663	0.0891709	0.00876754		ATATA	0.000928016	-0.0827538	0.0127624
	ATATC	0.000476776	-0.0494095	0.137914		ATATC	0.00049402	0.0360235	0.290481		ATATC	0.000618677	-0.0461472	0.165419
	ATATT	0.00118332	-0.0676276	0.0421821		ATATT	0.00095449	0.0527872	0.121248		ATATT	0.00112851	-0.0838215	0.0116499
	ATATG	0.000712292	0.0232512	0.485288		ATATG	0.00065564	0.0599932	0.0781632		ATATG	0.000744704	-0.0187766	0.572666
	ATAGA	0.000798456	-0.0148527	0.655794		ATAGA	0.00078067	0.0461335	0.175732		ATAGA	0.000801989	-0.0210895	0.52632
	ATAGC	0.000574429	-0.0562839	0.0909656		ATAGC	0.00054281	0.059957	0.0783433		ATAGC	0.000704605	-0.0487002	0.14322
	ATAGT	0.00068357	-0.0274756	0.409569		ATAGT	0.0005855	0.0792255	0.019929		ATAGT	0.000675962	-0.00834831	0.801968
	ATAGG	0.000718036	0.0847128	0.0108757		ATAGG	0.00054586	0.0748544	0.0278861		ATAGG	0.000704605	0.0414897	0.212414
	ATCAA	0.000660593	-0.00660212	0.842951		ATCAA	0.00089655	-0.0038711	0.90959		ATCAA	0.000687419	0.00952496	0.774762
	ATCAC	0.000712292	-0.0616645	0.0639954		ATCAC	0.00085081	0.0724854	0.0332452		ATCAC	0.000653048	0.00173305	0.958478
	ATCAT	0.000677826	-0.00953551	0.774762		ATCAT	0.00078982	0.093338	0.00606966		ATCAT	0.000727519	-0.0416513	0.210636
	ATCAG	0.000959296	0.0410068	0.218299		ATCAG	0.00114051	0.067273	0.0481953		ATCAG	0.000842088	-0.0153614	0.644433
	ATCCA	0.00092483	0.0284847	0.392579		ATCCA	0.00104292	0.0478555	0.160137		ATCCA	0.00091083	-0.0384375	0.248027
	ATCCC	0.00084441	-0.00984135	0.767742		ATCCC	0.00085996	0.115443	0.00067932		ATCCC	0.00104259	-0.0241203	0.468624
	ATCCT	0.000999506	-0.0469368	0.158755		ATCCT	0.0011893	0.13869	4.35e-05		ATCCT	0.0010254	-0.00994613	0.765089
	ATCCG	0.000224027	-0.000689898	0.983483		ATCCG	0.00026226	0.0253094	0.457753		ATCCG	0.000183312	0.0340576	0.306099
	ATCTA	0.000591662	-0.0599664	0.0716853		ATCTA	0.00064649	0.104512	0.00211067		ATCTA	0.000641591	-0.0478256	0.150553
	ATCTC	0.00107993	-0.00838201	0.801401		ATCTC	0.0009118	0.120555	0.00038618		ATCTC	0.000893645	-0.0106746	0.748443
	ATCTT	0.00106269	0.0148093	0.656733		ATCTT	0.00096059	0.111751	0.0010074		ATCTT	0.00119725	-0.0317541	0.33999
	ATCTG	0.00128098	-0.0346811	0.297859		ATCTG	0.00114966	0.156992	3.59e-06		ATCTG	0.0013061	0.00142821	0.965777
	ATCGA	0.000183817	-0.0205628	0.537155		ATCGA	0.00029275	0.0165863	0.626556		ATCGA	0.000126027	-0.030715	0.356035
	ATCGC	0.00024126	-0.0208912	0.530674		ATCGC	0.0002897	0.0440977	0.195595		ATCGC	0.000183312	0.036829	0.26839
	ATCGT	0.000126374	-0.0422638	0.204501		ATCGT	0.00022566	0.0102435	0.7638		ATCGT	0.00018904	-0.0570461	0.0863169
	ATCGG	0.000218283	0.0615187	0.0646277		ATCGG	0.00023481	0.0762823	0.0250292		ATCGG	0.000148941	0.0167481	0.614841
	ATTAA	0.000947807	-0.0378499	0.255865		ATTAA	0.0008935	0.0825679	0.0152572		ATTAA	0.000882188	-0.102575	0.00200371
	ATTAC	0.000534219	-0.0955137	0.00406881		ATTAC	0.00048487	0.0607428	0.074506		ATTAC	0.000504107	-0.0698764	0.0355732
	ATTAT	0.000792712	-0.0505136	0.129318		ATTAT	0.00072883	0.0752918	0.0269825		ATTAT	0.000876459	-0.0172585	0.604101
	ATTAG	0.000539963	0.00494307	0.882079		ATTAG	0.00046047	0.101406	0.00286021		ATTAG	0.000567121	-0.0509938	0.125292
	ATTCA	0.000718036	-0.0730786	0.0280988		ATTCA	0.00098803	0.10663	0.00170759		ATTCA	0.000916559	0.0442929	0.183095
	ATTCC	0.000907597	-0.0830742	0.0125166		ATTCC	0.00092704	0.112178	0.00096313		ATTCC	0.00064732	-0.0106362	0.749318
	ATTCT	0.00127523	-0.0673079	0.0431668		ATTCT	0.00106732	0.108726	0.00137966		ATTCT	0.00131755	-0.130947	7.78595e-05
	ATTCG	0.000155096	0.00118813	0.971558		ATTCG	0.00017992	0.0522755	0.124903		ATTCG	0.000154669	-0.03956	0.234474
	ATTTA	0.001258	-0.0904297	0.00654365		ATTTA	0.00100938	0.117231	0.00055894		ATTTA	0.00128318	-0.0766636	0.021083
	ATTTC	0.0012063	-0.00146538	0.964925		ATTTC	0.00110696	0.139629	3.85e-05		ATTTC	0.00125454	-0.050984	0.125365
	ATTTT	0.00205071	-0.0339268	0.308497		ATTTT	0.00169856	0.104035	0.00221268		ATTTT	0.00214818	-0.0727212	0.0287017
	ATTTG	0.00108567	-0.0854308	0.0102189		ATTTG	0.00109782	0.103209	0.00239999		ATTTG	0.00116288	-0.000605129	0.985496
	ATTGA	0.000896109	-0.00984438	0.767673		ATTGA	0.00079592	0.0282769	0.406737		ATTGA	0.00072179	-0.0743873	0.025233
	ATTGC	0.000712292	-0.0415044	0.212759		ATTGC	0.00063734	0.0661857	0.0519387		ATTGC	0.00064732	-0.00375426	0.910201
	ATTGT	0.00103972	-0.0513379	0.123175		ATTGT	0.00095449	0.0866624	0.0108662		ATTGT	0.000945201	-0.129291	9.5991e-05
	ATTGG	0.000919086	-0.0885319	0.00776957		ATTGG	0.00072273	0.147513	1.36e-05		ATTGG	0.000687419	-0.057281	0.0850279
	ATGAA	0.0010512	0.00990969	0.766176		ATGAA	0.00139667	0.0414516	0.223804		ATGAA	0.00105404	-0.0491456	0.139593
	ATGAC	0.000631872	-0.0161022	0.628932		ATGAC	0.00087825	0.0876168	0.0100202		ATGAC	0.00072179	-0.0638735	0.0547537
	ATGAT	0.000873132	0.0561473	0.091754		ATGAT	0.00081116	0.0812304	0.0169966		ATGAT	0.000830631	-0.0404049	0.224624
	ATGAG	0.00116609	0.0106595	0.749058		ATGAG	0.0012076	0.108292	0.00144231		ATGAG	0.000996758	-0.00861629	0.795749
	ATGCA	0.000976529	-0.0387978	0.244142		ATGCA	0.00100938	0.10558	0.00189764		ATGCA	0.000882188	-0.0157808	0.63542
	ATGCC	0.000838666	-0.0354114	0.287796		ATGCC	0.0009179	0.118501	0.00048583		ATGCC	0.000859274	-0.0135071	0.684894
	ATGCT	0.00133267	-0.0480114	0.149423		ATGCT	0.00116185	0.110598	0.00113671		ATGCT	0.00105977	-0.0491913	0.139225
	ATGCG	0.000269982	0.0792508	0.0172221		ATGCG	0.0002714	0.0862314	0.0112686		ATGCG	0.000171855	0.0344023	0.301226
	ATGTA	0.000970785	-0.0655229	0.0490278		ATGTA	0.00092704	0.11144	0.00104091		ATGTA	0.00119725	-0.016431	0.621555
	ATGTC	0.0008042	-0.0128444	0.6999		ATGTC	0.00089045	0.131763	0.00010355		ATGTC	0.00083636	0.00526062	0.874426
	ATGTT	0.00107993	-0.119334	0.000325818		ATGTT	0.00114966	0.128071	0.00016167		ATGTT	0.000939473	-0.0565216	0.0892514
	ATGTG	0.00127523	-0.0716466	0.0313373		ATGTG	0.0015095	0.0481624	0.157471		ATGTG	0.00140348	-0.0409887	0.217992
	ATGGA	0.000976529	0.0290649	0.383005		ATGGA	0.00129603	0.126506	0.00019459		ATGGA	0.000968115	-0.00473224	0.88695
	ATGGC	0.000821433	0.0426115	0.200798		ATGGC	0.00119845	0.145216	1.85e-05		ATGGC	0.000847817	-0.0621152	0.0617834
	ATGGT	0.00092483	-0.0233675	0.483106		ATGGT	0.0008996	0.100819	0.00302662		ATGGT	0.000973844	-0.0344008	0.301248
	ATGGG	0.00113162	0.0151808	0.648695		ATGGG	0.00097889	0.136643	5.64e-05		ATGGG	0.00130037	-0.0113066	0.734098
	AGAAA	0.00199901	-0.00633417	0.849247		AGAAA	0.00254632	0.0521998	0.125451		AGAAA	0.00164981	0.0104937	0.752567
	AGAAC	0.000913342	0.0381844	0.251685		AGAAC	0.00122589	0.107154	0.00161948		AGAAC	0.00117434	0.0362263	0.276306
	AGAAT	0.000919086	0.0363472	0.275238		AGAAT	0.00125334	0.0587288	0.0846619		AGAAT	0.00107696	-0.0383192	0.249487
	AGAAG	0.00167733	0.0127842	0.701239		AGAAG	0.00227492	0.0941453	0.00564302		AGAAG	0.00168991	0.0227567	0.494142
	AGACA	0.00133267	0.0236153	0.478478		AGACA	0.00157963	0.105972	0.00182456		AGACA	0.0012259	0.00396189	0.905258
	AGACC	0.00102248	-0.0128467	0.699848		AGACC	0.0011954	0.122166	0.00032176		AGACC	0.00105977	-0.04212	0.205543
	AGACT	0.00111439	0.000584647	0.986002		AGACT	0.00115576	0.149385	1.05e-05		AGACT	0.00107696	-0.00187253	0.955139
	AGACG	0.000292959	0.0584892	0.0789744		AGACG	0.0003263	0.0799462	0.0188277		AGACG	0.000297882	0.0704069	0.0341947
	AGATA	0.000855899	0.0254437	0.445078		AGATA	0.00079592	0.0878264	0.00984247		AGATA	0.000658777	-0.01892	0.569738
	AGATC	0.000695059	-0.0174881	0.599703		AGATC	0.0008935	0.0949016	0.00526804		AGATC	0.000905102	0.0139698	0.674708
	AGATT	0.000896109	-0.0493996	0.137993		AGATT	0.00094534	0.100557	0.00310386		AGATT	0.00100821	-0.0545992	0.100699
	AGATG	0.00124077	0.00555034	0.867718		AGATG	0.00156744	0.10027	0.00319041		AGATG	0.00142067	-0.0120199	0.718017
	AGAGA	0.00169456	-0.0151982	0.648318		AGAGA	0.00203096	0.140195	3.58e-05		AGAGA	0.00164408	0.0197289	0.553352
	AGAGC	0.00141884	0.024736	0.457846		AGAGC	0.00157354	0.105123	0.00198633		AGAGC	0.00135765	-0.0212506	0.523164
	AGAGT	0.00114311	0.00109451	0.973799		AGAGT	0.00105817	0.0881461	0.00957681		AGAGT	0.00132901	-0.0308607	0.353757
	AGAGG	0.00182668	0.0188164	0.572278		AGAGG	0.00177785	0.141903	2.87e-05		AGAGG	0.0017701	0.0879694	0.00809984
	AGCAA	0.00103972	0.0352155	0.290472		AGCAA	0.00131433	0.0875981	0.0100362		AGCAA	0.000985301	0.0140263	0.673467
	AGCAC	0.00101099	-0.0225432	0.498679		AGCAC	0.00131128	0.133181	8.7e-05		AGCAC	0.000996758	0.0135114	0.684798
	AGCAT	0.0010512	0.0271778	0.414665		AGCAT	0.00105512	0.0916976	0.00702698		AGCAT	0.00101967	-0.0313627	0.345979
	AGCAG	0.00172329	0.0203929	0.540524		AGCAG	0.00209805	0.148022	1.26e-05		AGCAG	0.00182166	0.0219332	0.509903
	AGCCA	0.00171754	0.0234054	0.482396		AGCCA	0.00179615	0.11616	0.00062843		AGCCA	0.00144931	-0.02774	0.404555
	AGCCC	0.00164287	0.00976536	0.769485		AGCCC	0.00161318	0.14224	2.74e-05		AGCCC	0.00151805	0.0334824	0.314344
	AGCCT	0.00153947	0.0126714	0.703751		AGCCT	0.00190593	0.169565	5.43e-07		AGCCT	0.00146077	0.00720099	0.828729
	AGCCG	0.000551452	0.100842	0.00241453		AGCCG	0.00068918	0.130608	0.0001192		AGCCG	0.000458279	0.0598783	0.0717882
	AGCTA	0.000815689	0.00847752	0.799186		AGCTA	0.00090875	0.115634	0.00066537		AGCTA	0.000865002	-0.0331921	0.318561
	AGCTC	0.00139012	0.0261051	0.433331		AGCTC	0.00133568	0.164671	1.15e-06		AGCTC	0.00132901	0.0148415	0.655678
	AGCTT	0.00129246	-0.0166567	0.617163		AGCTT	0.00130823	0.117716	0.00052991		AGCTT	0.00140921	-0.00416736	0.900369
	AGCTG	0.00186689	-0.0153552	0.644935		AGCTG	0.00226272	0.144294	2.09e-05		AGCTG	0.00179302	0.0341406	0.304921
	AGCGA	0.000356146	0.0642596	0.0535675		AGCGA	0.00056111	0.14371	2.26e-05		AGCGA	0.000297882	0.0574492	0.084115
	AGCGC	0.00056294	0.109864	0.000943558		AGCGC	0.00064954	0.124332	0.00025083		AGCGC	0.000383809	0.0654352	0.0490807
	AGCGT	0.000264237	-0.0253355	0.447017		AGCGT	0.0003141	0.0626075	0.0660107		AGCGT	0.000320796	0.0442969	0.183056
	AGCGG	0.000568684	0.0578015	0.0825679		AGCGG	0.00073493	0.117972	0.00051513		AGCGG	0.000549935	0.0798318	0.0163006
	AGTAA	0.000867387	-0.00398027	0.904925		AGTAA	0.00076237	0.126858	0.00018668		AGTAA	0.000767618	-0.0676558	0.0418688
	AGTAC	0.000494009	-0.0411295	0.216924		AGTAC	0.00072273	0.0968972	0.00438407		AGTAC	0.000527021	-0.0403955	0.224731
	AGTAT	0.000735269	-0.0693225	0.0372732		AGTAT	0.00064954	0.0538622	0.113842		AGTAT	0.000664505	-0.00547803	0.869282
	AGTAG	0.0008042	-0.0130112	0.696196		AGTAG	0.00064649	0.0844	0.0131294		AGTAG	0.000801989	-0.0485983	0.14406
	AGTCA	0.00100525	-0.015761	0.636219		AGTCA	0.00110086	0.105758	0.00186422		AGTCA	0.0010254	-0.0801347	0.0158977
	AGTCC	0.000890365	0.0257597	0.439444		AGTCC	0.00093924	0.120552	0.0003863		AGTCC	0.00108269	-0.0327429	0.325158
	AGTCT	0.0011546	-0.0469254	0.158856		AGTCT	0.00111306	0.126707	0.00019003		AGTCT	0.0011457	-0.00482775	0.884684
	AGTCG	0.00028147	0.0490136	0.141102		AGTCG	0.0003202	0.131931	0.00010145		AGTCG	0.000183312	-0.0410878	0.21688
	AGTTA	0.000873132	-0.0343599	0.302358		AGTTA	0.00078372	0.110066	0.00120133		AGTTA	0.000905102	-0.097331	0.00337932
	AGTTC	0.0011546	-0.0673924	0.0429047		AGTTC	0.00113441	0.113639	0.00082472		AGTTC	0.0011858	0.0224365	0.500239
	AGTTT	0.00129821	-0.04409	0.185599		AGTTT	0.00122284	0.0421961	0.215588		AGTTT	0.00140348	-0.0687284	0.0387193
	AGTTG	0.000959296	0.0223377	0.502601		AGTTG	0.00081726	0.122403	0.00031317		AGTTG	0.00101394	-0.0477775	0.150964
	AGTGA	0.00137863	-0.0530137	0.111391		AGTGA	0.00130823	0.0888356	0.00902534		AGTGA	0.00122017	-0.0349768	0.293221
	AGTGC	0.00112588	0.0229975	0.490063		AGTGC	0.00109477	0.113148	0.00086899		AGTGC	0.0010655	0.00522428	0.875287
	AGTGT	0.00148777	-0.0330141	0.321701		AGTGT	0.00135397	0.142998	2.48e-05		AGTGT	0.001266	-0.0322936	0.331844
	AGTGG	0.0011546	-0.045192	0.174835		AGTGG	0.00138142	0.15804	3.08e-06		AGTGG	0.00143212	-0.0147411	0.657859
	AGGAA	0.0016084	0.0422282	0.204883		AGGAA	0.00192118	0.0608442	0.0740223		AGGAA	0.00167845	-0.0123375	0.710897
	AGGAC	0.00117758	0.0734059	0.0274004		AGGAC	0.00131738	0.130875	0.00011539		AGGAC	0.00120871	0.00697052	0.834129
	AGGAT	0.000827177	-0.0228722	0.492431		AGGAT	0.00110696	0.13559	6.45e-05		AGGAT	0.00109414	-0.00616537	0.853057
	AGGAG	0.00186689	0.0185385	0.577966		AGGAG	0.00232066	0.120502	0.00038849		AGGAG	0.00187895	0.0458012	0.168616
	AGGCA	0.001505	0.0224702	0.50007		AGGCA	0.00154304	0.181613	7.78e-08		AGGCA	0.00151805	-0.0459232	0.167483
	AGGCC	0.00139586	0.0644986	0.0526825		AGGCC	0.00159183	0.177033	1.65e-07		AGGCC	0.00151805	0.0678762	0.0412044
	AGGCT	0.00164861	0.051138	0.124644		AGGCT	0.00157963	0.191472	1.43e-08		AGGCT	0.00178729	0.0169848	0.609849
	AGGCG	0.000700803	0.0998841	0.00265693		AGGCG	0.00060685	0.172792	3.27e-07		AGGCG	0.000572849	0.106223	0.00137341
	AGGTA	0.00102248	-0.0405019	0.224025		AGGTA	0.0005672	0.0875355	0.01009		AGGTA	0.000687419	0.00240914	0.942304
	AGGTC	0.00108567	0.0356509	0.284545		AGGTC	0.00075017	0.145205	1.85e-05		AGGTC	0.00101967	0.0282016	0.396778
	AGGTT	0.0011546	0.00223609	0.946501		AGGTT	0.00079592	0.127279	0.00017761		AGGTT	0.00113424	0.0157824	0.635386
	AGGTG	0.0016084	0.0317701	0.340281		AGGTG	0.00122894	0.11771	0.00053023		AGGTG	0.00143212	-0.00155749	0.962681
	AGGGA	0.00151649	0.032046	0.336103		AGGGA	0.00135702	0.161379	1.89e-06		AGGGA	0.0020107	0.0632504	0.0571646
	AGGGC	0.00144756	0.0163048	0.62462		AGGGC	0.0012076	0.151885	7.41e-06		AGGGC	0.00143212	-0.00909066	0.784773
	AGGGT	0.00129246	-0.0535676	0.107698		AGGGT	0.00081421	0.146126	1.64e-05		AGGGT	0.00159825	-0.0214191	0.519874
	AGGGG	0.00163138	-0.0366154	0.271709		AGGGG	0.00111306	0.133402	8.47e-05		AGGGG	0.0018102	0.0828559	0.0126521
	CAAAA	0.0010512	0.0405282	0.223724		CAAAA	0.00132653	0.057772	0.0898639		CAAAA	0.00107696	0.0294627	0.375995
	CAAAC	0.000832922	0.0202958	0.542454		CAAAC	0.0009179	0.092569	0.00650275		CAAAC	0.000830631	0.0168254	0.613209
	CAAAT	0.000913342	-0.0827406	0.0128763		CAAAT	0.00113746	0.088354	0.00940745		CAAAT	0.000905102	-0.0100756	0.762122
	CAAAG	0.00100525	0.00279914	0.933058		CAAAG	0.00141496	0.0891352	0.00879466		CAAAG	0.00111706	-0.0370109	0.266031
	CAACA	0.000781223	0.0596511	0.0731929		CAACA	0.00112831	0.0951442	0.00515262		CAACA	0.000710333	0.0255366	0.442912
	CAACC	0.000637616	0.0369153	0.2678		CAACC	0.00090875	0.119178	0.00045061		CAACC	0.000693148	0.0317703	0.339743
	CAACT	0.000700803	-0.0426427	0.200468		CAACT	0.00079897	0.112625	0.00091862		CAACT	0.000756161	0.0527488	0.112793
	CAACG	0.00020105	0.0635696	0.0561911		CAACG	0.00026226	-0.0003432	0.991968		CAACG	0.000166126	0.0365196	0.272434
	CAATA	0.000471032	0.044448	0.18205		CAATA	0.0005855	0.079695	0.0192054		CAATA	0.000515564	-0.0428089	0.19822
	CAATC	0.000499753	0.0996478	0.00272001		CAATC	0.00057635	0.0651987	0.0555444		CAATC	0.000446822	-0.0400603	0.228605
	CAATT	0.000620383	-0.0230581	0.48892		CAATT	0.00056111	0.102658	0.00253283		CAATT	0.000641591	-0.0502392	0.130987
	CAATG	0.000913342	0.00458608	0.89054		CAATG	0.00113746	0.0813453	0.0168406		CAATG	0.000727519	-0.0510317	0.125011
	CAAGA	0.000999506	-0.0120379	0.717912		CAAGA	0.0015156	0.105714	0.00187241		CAAGA	0.00105404	0.00853795	0.797566
	CAAGC	0.000930575	-0.0233181	0.484031		CAAGC	0.00114661	0.120282	0.00039822		CAAGC	0.000744704	0.0293953	0.377088
	CAAGT	0.00101674	-0.0420759	0.206522		CAAGT	0.00116185	0.0704157	0.0386247		CAAGT	0.000928016	-0.072899	0.0283128
	CAAGG	0.00133267	0.0207146	0.534155		CAAGG	0.00145461	0.112515	0.00092946		CAAGG	0.00128318	-0.0178215	0.592353
	CACAA	0.000861643	-0.0157418	0.636631		CACAA	0.00114966	0.129256	0.00014031		CACAA	0.000801989	-0.0255947	0.441873
	CACAC	0.00138437	0.00875001	0.792876		CACAC	0.00121979	0.118322	0.00049558		CACAC	0.00154096	0.0553252	0.0962458
	CACAT	0.00111439	-0.0601296	0.0709148		CACAT	0.00127774	0.0691077	0.0423918		CACAT	0.00115716	0.0344108	0.301106
	CACAG	0.00202199	-0.0223021	0.503284		CACAG	0.00202486	0.161707	1.8e-06		CACAG	0.00180448	0.0147451	0.657772
	CACCA	0.00117183	-0.0643226	0.053333		CACCA	0.00144546	0.125922	0.00020841		CACCA	0.000968115	-0.060023	0.0711035
	CACCC	0.00134991	0.0331021	0.320412		CACCC	0.00112831	0.143962	2.18e-05		CACCC	0.00125454	-0.0653081	0.0495232
	CACCT	0.00124651	0.0119698	0.719442		CACCT	0.00136922	0.189505	2.02e-08		CACCT	0.00130037	-0.0299283	0.368494
	CACCG	0.000499753	0.0640102	0.0545038		CACCG	0.00055196	0.170701	4.55e-07		CACCG	0.000458279	0.0781255	0.0187426
	CACTA	0.000712292	0.02074	0.533653		CACTA	0.00067699	0.0701229	0.0394425		CACTA	0.000756161	-0.0684641	0.039476
	CACTC	0.0011029	-0.043959	0.18691		CACTC	0.00102463	0.162664	1.56e-06		CACTC	0.00104831	0.0524779	0.114655
	CACTT	0.00113162	-0.030632	0.35787		CACTT	0.00109477	0.111539	0.00103019		CACTT	0.0011457	0.0242146	0.466886
	CACTG	0.00170605	-0.0792956	0.0171591		CACTG	0.00167112	0.134166	7.7e-05		CACTG	0.00156961	-0.0307672	0.355218
	CACGA	0.000275726	0.0259421	0.436209		CACGA	0.00028055	0.0415946	0.222209		CACGA	0.000217683	0.0530155	0.110983
	CACGC	0.000516986	0.102374	0.00206873		CACGC	0.00044523	0.140882	3.28e-05		CACGC	0.000429637	0.0706887	0.0334813
	CACGT	0.000453799	0.0662176	0.0466723		CACGT	0.00038424	0.0507371	0.136409		CACGT	0.000337981	0.0229576	0.490336
	CACGG	0.000379123	0.0903193	0.0066099		CACGG	0.00047267	0.073086	0.0318093		CACGG	0.000538478	0.115359	0.000506685
	CATAA	0.000677826	-0.0441094	0.185405		CATAA	0.00072883	0.105827	0.00185133		CATAA	0.000549935	-0.0179756	0.589155
	CATAC	0.000534219	-0.0463807	0.163753		CATAC	0.00076542	0.106597	0.0017134		CATAC	0.000595763	-0.0378613	0.255194
	CATAT	0.000867387	-0.0818176	0.0139195		CATAT	0.00062514	0.0664357	0.0510573		CATAT	0.000756161	-0.0513936	0.122354
	CATAG	0.00072378	-0.00114836	0.97251		CATAG	0.00072578	0.0765915	0.024445		CATAG	0.000784803	0.0185668	0.576963
	CATCA	0.000896109	0.000941124	0.977469		CATCA	0.00145765	0.064105	0.0597802		CATCA	0.000922287	-0.0299284	0.368493
	CATCC	0.0011029	0.015051	0.651498		CATCC	0.00119235	0.0893685	0.0086187		CATCC	0.000996758	-0.0400895	0.228266
	CATCT	0.00149926	-0.0365718	0.27228		CATCT	0.00133263	0.171447	4.04e-07		CATCT	0.00127745	0.000760732	0.981767
	CATCG	0.000229771	-0.0288975	0.385752		CATCG	0.00042083	0.04471	0.189456		CATCG	0.000211954	-0.0510395	0.124954
	CATTA	0.000637616	-0.0284813	0.392635		CATTA	0.00075322	0.0680751	0.0455808		CATTA	0.000658777	-0.0397262	0.232513
	CATTC	0.00092483	-0.0725726	0.0292088		CATTC	0.0009179	0.110659	0.00112953		CATTC	0.000928016	-0.0224854	0.499305
	CATTT	0.00167159	-0.0832511	0.0123294		CATTT	0.00137532	0.137435	5.1e-05		CATTT	0.00154096	-0.0300985	0.365776
	CATTG	0.00108567	-0.0428001	0.19881		CATTG	0.00101548	0.0609635	0.073456		CATTG	0.000807717	-0.126526	0.000135408
	CATGA	0.000873132	0.0361343	0.278062		CATGA	0.00104597	0.0957992	0.00485227		CATGA	0.00091083	-0.0398453	0.231114
	CATGC	0.00104546	-0.000121391	0.997094		CATGC	0.00093619	0.136869	5.48e-05		CATGC	0.000933744	-0.0399361	0.230052
	CATGT	0.00117183	-0.112114	0.000738135		CATGT	0.00107342	0.0964187	0.00458283		CATGT	0.00119725	-0.0518914	0.118771
	CATGG	0.00121779	0.0499581	0.133589		CATGG	0.00141801	0.157999	3.1e-06		CATGG	0.00120871	0.00843669	0.799915
	CAGAA	0.00144182	0.0230223	0.489596		CAGAA	0.00200961	0.0900026	0.00815626		CAGAA	0.00163835	0.0153231	0.645259
	CAGAC	0.00120056	-0.00989987	0.766401		CAGAC	0.00130213	0.153865	5.61e-06		CAGAC	0.00100249	-0.0543309	0.102385
	CAGAT	0.00107993	-0.00589246	0.859646		CAGAT	0.00125029	0.146472	1.56e-05		CAGAT	0.00123163	-0.00770585	0.816926
	CAGAG	0.00204497	-0.0171028	0.607766		CAGAG	0.00238165	0.137453	5.09e-05		CAGAG	0.00214818	0.00686399	0.836629
	CAGCA	0.00151649	0.0296072	0.374187		CAGCA	0.00215294	0.149761	9.96e-06		CAGCA	0.00151232	0.0410718	0.21706
	CAGCC	0.00197029	0.0662256	0.0466455		CAGCC	0.00222918	0.172591	3.38e-07		CAGCC	0.00187895	0.00298854	0.928461
	CAGCT	0.00180371	0.0173685	0.6022		CAGCT	0.0020767	0.150746	8.69e-06		CAGCT	0.00178156	0.0260833	0.433206
	CAGCG	0.000672082	0.0807708	0.0151921		CAGCG	0.0008996	0.149304	1.06e-05		CAGCG	0.000504107	0.0589963	0.0760813
	CAGTA	0.000821433	-0.0366083	0.271801		CAGTA	0.00090875	0.131565	0.00010609		CAGTA	0.000761889	-0.0012445	0.970177
	CAGTC	0.00103397	-0.0099892	0.764355		CAGTC	0.00111916	0.1305	0.00012076		CAGTC	0.000905102	-0.0352272	0.289776
	CAGTT	0.00135565	-0.0440769	0.18573		CAGTT	0.00122894	0.124649	0.00024177		CAGTT	0.00128891	-0.0793439	0.0169687
	CAGTG	0.00160266	-0.0404054	0.225132		CAGTG	0.0018114	0.140411	3.48e-05		CAGTG	0.00175292	0.0500294	0.132605
	CAGGA	0.00158542	0.0187561	0.573511		CAGGA	0.00200351	0.0945871	0.00542114		CAGGA	0.00185603	0.00224936	0.946124
	CAGGC	0.00176924	0.106566	0.00134122		CAGGC	0.00171686	0.212112	3.1e-10		CAGGC	0.00188467	0.059728	0.0725055
	CAGGT	0.00155096	0.0305118	0.359761		CAGGT	0.00099108	0.131965	0.00010103		CAGGT	0.00140348	-0.0131389	0.693042
	CAGGG	0.00191859	-0.000685706	0.983583		CAGGG	0.00162843	0.122453	0.00031137		CAGGG	0.00214246	-0.00679236	0.83831
	CCAAA	0.000942063	-0.00511596	0.877986		CCAAA	0.00123199	0.0465434	0.171921		CCAAA	0.00091083	0.00371062	0.911241
	CCAAC	0.000689314	0.0271122	0.415794		CCAAC	0.00088435	0.0830893	0.0146228		CCAAC	0.000801989	0.003276	0.921601
	CCAAT	0.00076399	0.0220197	0.508705		CCAAT	0.00078067	0.0977437	0.00405149		CCAAT	0.000538478	-0.0265114	0.425691
	CCAAG	0.00126374	-0.0529798	0.11162		CCAAG	0.00152474	0.160391	2.18e-06		CCAAG	0.00123735	0.0289431	0.384475
	CCACA	0.00140161	0.0131305	0.693551		CCACA	0.00148815	0.121098	0.00036325		CCACA	0.00129464	0.0255366	0.442912
	CCACC	0.00149926	-0.0200129	0.548097		CCACC	0.00139971	0.180086	1e-07		CCACC	0.00129464	-0.0806644	0.0152139
	CCACT	0.00128098	-0.0113629	0.73311		CCACT	0.00114356	0.11836	0.00049351		CCACT	0.0011056	-0.0549306	0.0986463
	CCACG	0.00064336	0.104498	0.00166418		CCACG	0.00055196	0.11215	0.00096595		CCACG	0.000481193	0.080934	0.0148759
	CCATA	0.000695059	-0.0265141	0.426158		CCATA	0.00068918	0.0739171	0.0299104		CCATA	0.000624406	-0.0159456	0.631893
	CCATC	0.00124651	-0.0305562	0.359062		CCATC	0.00124114	0.144459	2.04e-05		CCATC	0.00108841	-0.0291999	0.38027
	CCATT	0.00114311	-0.0205463	0.537483		CCATT	0.00103073	0.0984276	0.00379963		CCATT	0.000773346	-0.0663122	0.0461169
	CCATG	0.00116609	0.00825074	0.804448		CCATG	0.00138142	0.174931	2.32e-07		CCATG	0.00116861	-0.0362921	0.275435
	CCAGA	0.00143607	0.0337136	0.311549		CCAGA	0.00196387	0.10781	0.0015151		CCAGA	0.00151232	-0.00119325	0.971404
	CCAGC	0.00177498	0.0427391	0.199452		CCAGC	0.00215904	0.165908	9.54e-07		CCAGC	0.00169563	0.0610723	0.0662946
	CCAGT	0.00116035	-0.0494273	0.137772		CCAGT	0.00122894	0.0915651	0.0071099		CCAGT	0.0011457	-0.0637897	0.0550727
	CCAGG	0.0020622	0.0337758	0.310656		CCAGG	0.00190593	0.123731	0.00026889		CCAGG	0.00223411	0.0294799	0.375716
	CCCAA	0.000953552	-0.0310719	0.351006		CCCAA	0.00114356	0.118099	0.00050798		CCCAA	0.00108841	-0.0105824	0.750544
	CCCAC	0.0016084	0.0403231	0.226079		CCCAC	0.00131128	0.131981	0.00010083		CCCAC	0.0013462	0.00810267	0.807679
	CCCAT	0.00107993	0.00685107	0.83711		CCCAT	0.00097279	0.123063	0.00029036		CCCAT	0.000991029	-0.0702512	0.0345946
	CCCAG	0.00218283	0.0233418	0.483587		CCCAG	0.00228407	0.149092	1.09e-05		CCCAG	0.00230858	0.0278636	0.402463
	CCCCA	0.00175775	0.0045899	0.890449		CCCCA	0.0015034	0.135042	6.9e-05		CCCCA	0.00167845	-0.0087011	0.793784
	CCCCC	0.00110865	0.0410041	0.21833		CCCCC	0.00095144	0.115351	0.00068606		CCCCC	0.00123735	0.00668487	0.840834
	CCCCT	0.00182094	-0.0175776	0.597836		CCCCT	0.00139667	0.155126	4.69e-06		CCCCT	0.00164981	-0.0418223	0.208768
	CCCCG	0.0010512	0.0635912	0.0561076		CCCCG	0.00083861	0.124964	0.00023309		CCCCG	0.00095093	0.0534587	0.108024
	CCCTA	0.000838666	-0.00348636	0.916677		CCCTA	0.0009179	0.12034	0.00039566		CCCTA	0.000756161	-0.0290041	0.383474
	CCCTC	0.00187264	-0.00472409	0.887267		CCCTC	0.00148815	0.136612	5.67e-05		CCCTC	0.00186176	-0.019771	0.552505
	CCCTT	0.00174626	0.0368478	0.268676		CCCTT	0.00124724	0.113267	0.00085806		CCCTT	0.00151232	-0.0284626	0.39242
	CCCTG	0.0022575	-0.0171285	0.607228		CCCTG	0.00221088	0.179481	1.11e-07		CCCTG	0.00207944	-0.0808248	0.015012
	CCCGA	0.00056294	0.0213006	0.522648		CCCGA	0.00047877	0.0787683	0.0206563		CCCGA	0.00053275	0.0031594	0.924383
	CCCGC	0.00136714	0.142689	1.67816e-05		CCCGC	0.00093619	0.160638	2.11e-06		CCCGC	0.000968115	0.105898	0.0014212
	CCCGT	0.000396356	0.0613003	0.0655848		CCCGT	0.00036289	0.131295	0.00010964		CCCGT	0.000315067	0.0345439	0.299239
	CCCGG	0.000953552	0.0850699	0.0105444		CCCGG	0.00084471	0.191506	1.43e-08		CCCGG	0.0011858	0.143095	1.55287e-05
	CCTAA	0.000758246	-0.0290179	0.383775		CCTAA	0.00071358	0.115557	0.00067095		CCTAA	0.000830631	0.00885312	0.790264
	CCTAC	0.00064336	-0.00904854	0.785978		CCTAC	0.00080811	0.136449	5.78e-05		CCTAC	0.000670234	-0.0403596	0.225144
	CCTAT	0.000528474	-0.00640848	0.8475		CCTAT	0.00075017	0.0773767	0.0230143		CCTAT	0.000521293	-0.0212943	0.522309
	CCTAG	0.000988017	0.00187003	0.955249		CCTAG	0.00081116	0.196679	5.66e-09		CCTAG	0.0010254	0.0264095	0.427473
	CCTCA	0.00143607	-0.0157207	0.637084		CCTCA	0.00159488	0.148828	1.13e-05		CCTCA	0.00145504	-0.0251442	0.449953
	CCTCC	0.00210241	-0.00330054	0.921103		CCTCC	0.00200351	0.150783	8.64e-06		CCTCC	0.00226848	-0.0488555	0.141948
	CCTCT	0.00215411	-0.00269973	0.93543		CCTCT	0.0017992	0.172823	3.25e-07		CCTCT	0.00199352	-0.0202086	0.543745
	CCTCG	0.00056294	0.0716881	0.0312393		CCTCG	0.00058855	0.125248	0.00022549		CCTCG	0.000527021	0.0670742	0.043665
	CCTTA	0.000838666	0.0283755	0.394395		CCTTA	0.00085691	0.095634	0.00492648		CCTTA	0.000842088	-0.0441223	0.184789
	CCTTC	0.00164861	-0.0130719	0.694848		CCTTC	0.00174126	0.132793	9.13e-05		CCTTC	0.00177583	-0.00935086	0.778771
	CCTTT	0.00179222	-0.0488362	0.142548		CCTTT	0.00169247	0.103333	0.00237093		CCTTT	0.00172428	-0.0581741	0.0802689
	CCTTG	0.00168882	-0.0178894	0.591355		CCTTG	0.00122589	0.133871	7.99e-05		CCTTG	0.00147795	-0.029452	0.376168
	CCTGA	0.0016084	-0.0156192	0.639259		CCTGA	0.00171991	0.13992	3.71e-05		CCTGA	0.00146649	0.00528537	0.87384
	CCTGC	0.00174052	0.0339371	0.308351		CCTGC	0.0020584	0.157278	3.44e-06		CCTGC	0.00191904	0.00428177	0.897649
	CCTGT	0.00191859	-0.0782184	0.0187328		CCTGT	0.00181749	0.200398	2.87e-09		CCTGT	0.00178156	-0.0259732	0.435149
	CCTGG	0.00254472	0.0444978	0.181561		CCTGG	0.00242434	0.146771	1.5e-05		CCTGG	0.00250908	0.0080839	0.808116
	CCGAA	0.000247004	-0.00767123	0.817933		CCGAA	0.0003141	0.0354468	0.298279		CCGAA	0.000252054	0.052659	0.113408
	CCGAC	0.000264237	0.0490484	0.140819		CCGAC	0.00038119	0.135927	6.18e-05		CCGAC	0.000263511	0.0830018	0.012496
	CCGAT	0.000195306	-0.0474051	0.154635		CCGAT	0.00017077	-0.0329142	0.334156		CCGAT	0.000137484	-0.0260715	0.433414
	CCGAG	0.000654849	0.0538294	0.105986		CCGAG	0.00081116	0.121996	0.00032805		CCGAG	0.000675962	0.0699878	0.0352801
	CCGCA	0.00048252	0.140746	2.18892e-05		CCGCA	0.00051841	0.0990874	0.00357024		CCGCA	0.000441094	0.0829802	0.0125189
	CCGCC	0.00135565	0.152118	4.39936e-06		CCGCC	0.00103988	0.127493	0.00017317		CCGCC	0.000899373	0.149961	5.87854e-06
	CCGCT	0.000539963	0.0118388	0.722384		CCGCT	0.00064649	0.110618	0.00113437		CCGCT	0.000458279	0.0749809	0.0240878
	CCGCG	0.0008042	0.13413	5.27041e-05		CCGCG	0.00071053	0.173431	2.95e-07		CCGCG	0.000710333	0.150889	5.13767e-06
	CCGTA	0.000143607	-0.0144391	0.664785		CCGTA	0.00015857	0.0527518	0.121499		CCGTA	0.000166126	-0.0215287	0.51774
	CCGTC	0.000379123	0.0452328	0.174446		CCGTC	0.00035984	0.148472	1.19e-05		CCGTC	0.000320796	0.0561994	0.0910936
	CCGTT	0.000287214	0.00917358	0.783094		CCGTT	0.0002897	0.145598	1.76e-05		CCGTT	0.000252054	0.00725542	0.827454
	CCGTG	0.000505497	0.0522121	0.116912		CCGTG	0.0006099	0.137243	5.23e-05		CCGTG	0.000544207	0.101163	0.00231198
	CCGGA	0.00064336	0.111009	0.000833204		CCGGA	0.00064954	0.149271	1.07e-05		CCGGA	0.000641591	0.148261	7.50689e-06
	CCGGC	0.000786967	0.071067	0.0327364		CCGGC	0.00074407	0.180889	8.77e-08		CCGGC	0.000681691	0.088161	0.00796218
	CCGGT	0.000425077	0.114676	0.000555133		CCGGT	0.00030495	0.103734	0.00227925		CCGGT	0.000332253	0.0576943	0.0827981
	CCGGG	0.00092483	0.0561095	0.0919734		CCGGG	0.00093009	0.170758	4.51e-07		CCGGG	0.00132901	0.151917	4.42204e-06
	CTAAA	0.000821433	-0.00271076	0.935167		CTAAA	0.00084471	0.120705	0.00037971		CTAAA	0.000876459	-0.0582279	0.0799895
	CTAAC	0.000689314	-0.0157915	0.635567		CTAAC	0.00050012	0.125616	0.000216		CTAAC	0.000521293	-0.0501994	0.131293
	CTAAT	0.000689314	-0.0402591	0.226817		CTAAT	0.00056416	0.104671	0.00207769		CTAAT	0.000630134	-0.00673886	0.839566
	CTAAG	0.000942063	-0.00821125	0.805365		CTAAG	0.00075627	0.150729	8.71e-06		CTAAG	0.000991029	0.00431503	0.896858
	CTACA	0.000896109	0.0277092	0.405597		CTACA	0.00110696	0.118824	0.00046873		CTACA	0.000899373	0.0193012	0.561986
	CTACC	0.000677826	-0.0346521	0.298264		CTACC	0.00088435	0.139881	3.73e-05		CTACC	0.000658777	-0.0510217	0.125085
	CTACT	0.000626127	0.00210038	0.949743		CTACT	0.00081726	0.112858	0.0008962		CTACT	0.000670234	0.00799935	0.810084
	CTACG	0.000149351	0.0381398	0.252239		CTACG	0.00025921	0.104807	0.00204979		CTACG	0.000137484	0.0195336	0.557287
	CTATA	0.000666337	-0.0133464	0.688773		CTATA	0.0005794	0.0759307	0.0257082		CTATA	0.000658777	-0.0461788	0.165128
	CTATC	0.000499753	-0.00226026	0.945924		CTATC	0.0005855	0.112953	0.00088727		CTATC	0.000555664	0.0108663	0.744083
	CTATT	0.000706547	-0.0152187	0.647876		CTATT	0.00067699	0.0945662	0.00543146		CTATT	0.000847817	-0.030857	0.353814
	CTATG	0.000677826	-0.0451679	0.175066		CTATG	0.00104597	0.0889725	0.00891925		CTATG	0.000630134	-0.0916533	0.00579387
	CTAGA	0.000798456	0.0552303	0.0971892		CTAGA	0.0008691	0.11373	0.00081675		CTAGA	0.00103113	-0.0530429	0.110798
	CTAGC	0.00084441	0.0406925	0.221851		CTAGC	0.00064649	0.150412	9.1e-06		CTAGC	0.000658777	0.00804052	0.809126
	CTAGT	0.000706547	-0.0465314	0.162387		CTAGT	0.0006221	0.154171	5.37e-06		CTAGT	0.000681691	-0.0425134	0.201338
	CTAGG	0.000988017	0.0158099	0.635173		CTAGG	0.00067089	0.253336	4.19e-14		CTAGG	0.000973844	0.00832857	0.802426
	CTCAA	0.000890365	-0.0486888	0.143759		CTCAA	0.00109477	0.174984	2.3e-07		CTCAA	0.000842088	0.00784784	0.813615
	CTCAC	0.00136714	0.0472644	0.155864		CTCAC	0.00113136	0.163069	1.47e-06		CTCAC	0.00138057	0.00567033	0.864737
	CTCAT	0.00106844	0.00225592	0.946027		CTCAT	0.00101243	0.128112	0.00016088		CTCAT	0.000973844	-0.0613003	0.065286
	CTCAG	0.00197603	0.0034344	0.917915		CTCAG	0.0020645	0.170789	4.49e-07		CTCAG	0.00200497	0.0161771	0.626954
	CTCCA	0.00172903	-0.0717109	0.0311854		CTCCA	0.00178395	0.154062	5.46e-06		CTCCA	0.00144358	-0.0082114	0.80515
	CTCCC	0.0021656	0.0402436	0.226996		CTCCC	0.00165587	0.175246	2.21e-07		CTCCC	0.00196487	-0.00761982	0.818935
	CTCCT	0.00197029	0.0328131	0.324658		CTCCT	0.00184799	0.181616	7.77e-08		CTCCT	0.00206799	-0.0831178	0.012373
	CTCCG	0.000700803	0.113107	0.000661466		CTCCG	0.00069528	0.142737	2.57e-05		CTCCG	0.000664505	0.139164	2.65524e-05
	CTCTA	0.000930575	0.00143396	0.965677		CTCTA	0.0009118	0.143718	2.26e-05		CTCTA	0.000928016	-0.000245705	0.994111
	CTCTC	0.0020622	0.0244941	0.462255		CTCTC	0.00121979	0.171434	4.05e-07		CTCTC	0.00156961	-0.0366901	0.270201
	CTCTT	0.00166584	-0.0535341	0.107918		CTCTT	0.00158268	0.181554	7.85e-08		CTCTT	0.00182739	-0.00699946	0.833451
	CTCTG	0.00259067	-0.00650167	0.84531		CTCTG	0.00230236	0.216444	1.31e-10		CTCTG	0.00266948	0.0258739	0.436909
	CTCGA	0.00024126	0.0200095	0.548165		CTCGA	0.00032325	0.0629717	0.0644483		CTCGA	0.000234868	0.0292236	0.379883
	CTCGC	0.000494009	0.0910251	0.00619654		CTCGC	0.00046352	0.139675	3.83e-05		CTCGC	0.00037808	0.0650093	0.0505767
	CTCGT	0.000310192	0.0240375	0.470646		CTCGT	0.0003141	0.081641	0.0164451		CTCGT	0.000309339	0.123947	0.000185492
	CTCGG	0.000574429	0.0539142	0.105436		CTCGG	0.00064344	0.144097	2.15e-05		CTCGG	0.00072179	0.0963842	0.00370436
	CTTAA	0.000993762	-0.0759821	0.0224069		CTTAA	0.00079897	0.173366	2.98e-07		CTTAA	0.000842088	-0.039485	0.235363
	CTTAC	0.000700803	-0.0393445	0.237555		CTTAC	0.00077762	0.0945051	0.00546174		CTTAC	0.000779075	-0.0152036	0.647839
	CTTAT	0.000809945	0.0332605	0.318101		CTTAT	0.00068004	0.119596	0.00043005		CTTAT	0.000767618	-0.092977	0.00512221
	CTTAG	0.000873132	-0.000135566	0.996754		CTTAG	0.00074712	0.112652	0.00091603		CTTAG	0.000985301	0.0185498	0.577314
	CTTCA	0.00135565	-0.0172304	0.605091		CTTCA	0.00165892	0.0693536	0.0416611		CTTCA	0.00144358	0.0188276	0.571624
	CTTCC	0.00213687	-0.00877109	0.792388		CTTCC	0.00190898	0.141176	3.15e-05		CTTCC	0.00195342	-0.0375802	0.258741
	CTTCT	0.00180945	0.0105021	0.75264		CTTCT	0.00185714	0.197324	5.04e-09		CTTCT	0.00194769	-0.0329692	0.321824
	CTTCG	0.000338913	0.00961117	0.773024		CTTCG	0.00048487	0.102031	0.00269239		CTTCG	0.000383809	-0.0171359	0.606674
	CTTTA	0.00132693	-0.0105327	0.751944		CTTTA	0.00107342	0.127186	0.00017957		CTTTA	0.00133474	-0.061351	0.0650635
	CTTTC	0.0015567	-0.0112038	0.736707		CTTTC	0.00143631	0.152206	7.09e-06		CTTTC	0.00192477	-0.0588204	0.0769616
	CTTTT	0.00194157	-0.0571492	0.0860972		CTTTT	0.00174431	0.0775326	0.0227389		CTTTT	0.00199924	-0.0598288	0.0720241
	CTTTG	0.00175775	-0.0563569	0.0905467		CTTTG	0.00169247	0.114105	0.00078462		CTTTG	0.00183885	-0.0541541	0.103509
	CTTGA	0.00113162	-0.0270398	0.417041		CTTGA	0.00095754	0.12822	0.00015882		CTTGA	0.00128891	0.00611252	0.854302
	CTTGC	0.0011546	-0.0597273	0.072826		CTTGC	0.00099108	0.132952	8.95e-05		CTTGC	0.00108269	-0.0103701	0.755387
	CTTGT	0.00127523	-0.0523122	0.116211		CTTGT	0.00104597	0.130442	0.00012162		CTTGT	0.00118007	-0.00184139	0.955885
	CTTGG	0.00162563	-0.0303743	0.36193		CTTGG	0.00128993	0.14528	1.83e-05		CTTGG	0.00150659	-0.00554971	0.867587
	CTGAA	0.00142458	-0.0406464	0.222376		CTGAA	0.00167417	0.16395	1.28e-06		CTGAA	0.00132901	0.0254456	0.444539
	CTGAC	0.00149351	0.0338289	0.309896		CTGAC	0.0012076	0.154911	4.84e-06		CTGAC	0.00127745	-0.0521658	0.116831
	CTGAT	0.00096504	-0.018048	0.588071		CTGAT	0.00097584	0.0914644	0.00717353		CTGAT	0.000996758	-0.052705	0.113093
	CTGAG	0.00195306	-0.0245876	0.460548		CTGAG	0.00211329	0.160053	2.3e-06		CTGAG	0.00211954	0.00364263	0.912861
	CTGCA	0.00136714	0.029344	0.37845		CTGCA	0.00195472	0.139551	3.89e-05		CTGCA	0.00155815	0.0284784	0.392158
	CTGCC	0.00197029	0.0186854	0.574956		CTGCC	0.00201266	0.188143	2.56e-08		CTGCC	0.00190186	-0.0185676	0.576948
	CTGCT	0.00196455	-0.0456319	0.170671		CTGCT	0.00223527	0.190477	1.71e-08		CTGCT	0.00202216	-0.0160585	0.629482
	CTGCG	0.000637616	0.0646695	0.0520576		CTGCG	0.00084166	0.170782	4.49e-07		CTGCG	0.000693148	0.0893668	0.00714289
	CTGTA	0.0011546	-0.0269065	0.41934		CTGTA	0.00107952	0.150574	8.9e-06		CTGTA	0.00115143	-0.0407518	0.220666
	CTGTC	0.00174052	-0.0590366	0.0762059		CTGTC	0.00163453	0.16596	9.47e-07		CTGTC	0.00181593	0.0291582	0.38095
	CTGTT	0.00161414	-0.0483905	0.146232		CTGTT	0.00141496	0.145146	1.87e-05		CTGTT	0.00148368	-0.0256923	0.440134
	CTGTG	0.0022575	-0.0687122	0.0389818		CTGTG	0.0023908	0.189015	2.2e-08		CTGTG	0.00262938	-0.0132322	0.690973
	CTGGA	0.00161989	0.0275233	0.408755		CTGGA	0.00226272	0.181013	8.6e-08		CTGGA	0.00187322	0.0107476	0.746783
	CTGGC	0.00174626	0.0165133	0.620199		CTGGC	0.00191508	0.158518	2.87e-06		CTGGC	0.00184457	0.0199558	0.548797
	CTGGT	0.00140735	-0.0194543	0.559324		CTGGT	0.00140886	0.147804	1.3e-05		CTGGT	0.00135765	-0.0306343	0.357301
	CTGGG	0.00278598	0.014648	0.660238		CTGGG	0.00220783	0.14658	1.54e-05		CTGGG	0.00292726	0.0334573	0.314707
	CGAAA	0.000183817	0.0231479	0.487229		CGAAA	0.00023176	0.0738021	0.0301672		CGAAA	0.000211954	0.06717	0.0433648
	CGAAC	0.000166584	0.0543728	0.102501		CGAAC	0.00027445	0.0245677	0.471042		CGAAC	0.000126027	0.0810418	0.0147426
	CGAAT	0.000109141	0.048152	0.148233		CGAAT	0.00019822	-0.021009	0.537663		CGAAT	0.000143212	0.0216263	0.515844
	CGAAG	0.000310192	-0.0366977	0.270633		CGAAG	0.00039948	0.113873	0.00080438		CGAAG	0.000252054	0.00607687	0.855143
	CGACA	0.00012063	-0.00883287	0.79096		CGACA	0.00026531	0.119796	0.00042057		CGACA	0.000148941	0.0156834	0.637509
	CGACC	0.000304447	0.051881	0.119254		CGACC	0.00033544	0.0708641	0.0374006		CGACC	0.000315067	0.0644761	0.0525032
	CGACT	0.000172329	0.0121474	0.715457		CGACT	0.00026835	0.104396	0.00213493		CGACT	0.000211954	0.00291106	0.930311
	CGACG	0.000166584	0.0845874	0.0109941		CGACG	0.00022261	0.124391	0.00024913		CGACG	8.01989e-05	0.0700629	0.0350835
	CGATA	0.000114886	-0.0376203	0.258762		CGATA	0.00012808	0.0395322	0.246007		CGATA	9.73844e-05	-0.00205701	0.950725
	CGATC	0.000149351	-0.0124061	0.709668		CGATC	0.00013418	0.0186825	0.583633		CGATC	0.000126027	0.0219971	0.508671
	CGATT	0.000172329	0.01204	0.717865		CGATT	0.00018297	0.0304206	0.372085		CGATT	0.000103113	-0.107056	0.00125791
	CGATG	0.000287214	-0.00115632	0.972319		CGATG	0.00034459	0.0430957	0.205954		CGATG	0.000234868	0.0253174	0.446837
	CGAGA	0.000338913	0.105181	0.00155033		CGAGA	0.00047267	0.0404324	0.235409		CGAGA	0.000360895	0.0883731	0.00781224
	CGAGC	0.000471032	0.00695501	0.834674		CGAGC	0.00064954	0.135723	6.34e-05		CGAGC	0.000406723	0.0592001	0.0750711
	CGAGT	0.000298703	-0.0133831	0.687961		CGAGT	0.0003141	0.131127	0.0001119		CGAGT	0.00034371	0.0259927	0.434806
	CGAGG	0.000597406	0.116427	0.000455398		CGAGG	0.00075627	0.125471	0.00021971		CGAGG	0.000612949	0.0786879	0.0179046
	CGCAA	0.000189561	0.0966649	0.00364254		CGCAA	0.00025006	0.0226966	0.505491		CGCAA	0.000148941	0.0332948	0.317066
	CGCAC	0.000436566	0.109549	0.000976161		CGCAC	0.00036289	0.139378	3.98e-05		CGCAC	0.000372352	0.0999101	0.00262114
	CGCAT	0.000275726	0.0575598	0.0838615		CGCAT	0.00029275	0.10517	0.00197693		CGCAT	0.00022914	0.0232044	0.485682
	CGCAG	0.000700803	0.140634	2.22256e-05		CGCAG	0.00071358	0.191917	1.33e-08		CGCAG	0.000567121	0.0922127	0.00550088
	CGCCA	0.00056294	0.122048	0.000236718		CGCCA	0.00054281	0.108622	0.00139433		CGCCA	0.000389537	0.04248	0.201692
	CGCCC	0.00116609	0.132197	6.76194e-05		CGCCC	0.00078982	0.135671	6.38e-05		CGCCC	0.000681691	0.145085	1.17701e-05
	CGCCT	0.000758246	0.136169	4.03738e-05		CGCCT	0.00072578	0.117726	0.00052931		CGCCT	0.000635863	0.147643	8.19984e-06
	CGCCG	0.000516986	0.0986298	0.00300767		CGCCG	0.00072883	0.172161	3.61e-07		CGCCG	0.000567121	0.128749	0.000102754
	CGCTA	0.000218283	0.10058	0.00247888		CGCTA	0.00025616	0.0483681	0.155703		CGCTA	0.000108841	0.0121971	0.714042
	CGCTC	0.000545707	0.116272	0.000463506		CGCTC	0.00050317	0.134649	7.25e-05		CGCTC	0.000498379	0.0841464	0.0113288
	CGCTT	0.000407844	0.0248531	0.455719		CGCTT	0.00033544	0.103905	0.00224112		CGCTT	0.000280696	0.0304676	0.359924
	CGCTG	0.00068357	0.0622401	0.0615486		CGCTG	0.0009118	0.116931	0.00057765		CGCTG	0.000572849	0.111462	0.000782306
	CGCGA	0.000206794	0.115376	0.000513066		CGCGA	0.00023176	0.125571	0.00021714		CGCGA	0.000171855	0.0282911	0.39528
	CGCGC	0.000700803	0.166874	4.58284e-07		CGCGC	0.00056416	0.14233	2.71e-05		CGCGC	0.000567121	0.124279	0.000178182
	CGCGT	0.000269982	0.054548	0.101398		CGCGT	0.00026226	0.126077	0.00020465		CGCGT	0.000286425	0.0874981	0.00844752
	CGCGG	0.000901853	0.119157	0.000332604		CGCGG	0.00065259	0.16926	5.7e-07		CGCGG	0.000968115	0.145997	1.03544e-05
	CGTAA	0.00012063	-0.0492321	0.139335		CGTAA	0.00011588	0.028103	0.40963		CGTAA	0.000131755	-0.00416319	0.900468
	CGTAC	0.000126374	0.00278493	0.933397		CGTAC	0.00015247	0.117415	0.00054776		CGTAC	0.000160398	-0.0319961	0.33632
	CGTAT	9.76529e-05	-0.0144782	0.663934		CGTAT	0.00014028	-0.0020935	0.951032		CGTAT	0.000143212	-0.00948969	0.775573
	CGTAG	0.00016084	0.00795387	0.811349		CGTAG	0.00013113	0.0769223	0.023833		CGTAG	0.00018904	0.0555384	0.0949683
	CGTCA	0.000224027	0.0460688	0.166609		CGTCA	0.00025006	0.0812102	0.0170242		CGTCA	0.000177583	0.0526871	0.113215
	CGTCC	0.000425077	0.0206278	0.535869		CGTCC	0.00046047	0.104942	0.00202241		CGTCC	0.000372352	0.0929651	0.00512789
	CGTCT	0.000338913	0.0452392	0.174385		CGTCT	0.00037814	0.106828	0.00167391		CGTCT	0.000366624	0.014235	0.668895
	CGTCG	0.000258493	0.0583914	0.0794776		CGTCG	0.00018297	0.107969	0.00149067		CGTCG	0.000160398	0.0598097	0.0721149
	CGTTA	0.000143607	-0.00481821	0.885037		CGTTA	0.00012198	0.0360248	0.290464		CGTTA	0.000126027	-0.0646242	0.0519618
	CGTTC	0.000258493	0.0590548	0.0761155		CGTTC	0.00031715	0.147406	1.37e-05		CGTTC	0.000257782	0.0322502	0.332495
	CGTTT	0.000315936	-0.0100775	0.762334		CGTTT	0.00035374	0.123997	0.00026074		CGTTT	0.000332253	0.0775256	0.019674
	CGTTG	0.000247004	-0.00792289	0.81207		CGTTG	0.00025311	0.124189	0.00025502		CGTTG	0.00022914	0.0250005	0.452549
	CGTGA	0.000419333	0.00485407	0.884187		CGTGA	0.00039033	0.0537047	0.114905		CGTGA	0.000332253	0.00877155	0.792152
	CGTGC	0.000516986	0.0681929	0.0404875		CGTGC	0.00045742	0.0804067	0.0181522		CGTGC	0.000464008	0.14711	8.84505e-06
	CGTGT	0.000494009	0.0231421	0.487339		CGTGT	0.00042388	0.142669	2.59e-05		CGTGT	0.000452551	0.0610016	0.0666101
	CGTGG	0.000597406	0.0607908	0.0678624		CGTGG	0.00063429	0.12423	0.00025382		CGTGG	0.000555664	0.091055	0.00612271
	CGGAA	0.000505497	0.0693969	0.0370695		CGGAA	0.00044218	0.097859	0.00400798		CGGAA	0.000349438	0.0652729	0.0496463
	CGGAC	0.000315936	0.0911225	0.00614138		CGGAC	0.00030495	0.0879367	0.0097501		CGGAC	0.000309339	0.144402	1.29502e-05
	CGGAT	0.000258493	0.0535867	0.107572		CGGAT	0.00026835	0.0923872	0.00660912		CGGAT	0.000148941	0.0663966	0.0458397
	CGGAG	0.000741013	0.157834	1.87697e-06		CGGAG	0.0008691	0.151924	7.37e-06		CGGAG	0.000738976	0.15941	1.43707e-06
	CGGCA	0.000419333	0.062413	0.0608287		CGGCA	0.00055196	0.130147	0.00012604		CGGCA	0.00034371	0.022326	0.502352
	CGGCC	0.000821433	0.109745	0.000955748		CGGCC	0.00083556	0.153105	6.25e-06		CGGCC	0.000779075	0.112225	0.000719322
	CGGCT	0.000585917	0.0162781	0.625188		CGGCT	0.00072273	0.118812	0.00046936		CGGCT	0.000446822	-0.00140896	0.966238
	CGGCG	0.000809945	0.149395	6.53116e-06		CGGCG	0.00084166	0.164033	1.27e-06		CGGCG	0.000612949	0.127171	0.000125046
	CGGTA	0.000166584	0.0614953	0.0647299		CGGTA	0.00015552	0.0948844	0.00527634		CGGTA	0.000131755	0.0284735	0.392239
	CGGTC	0.000373379	0.0856447	0.0100302		CGGTC	0.00026835	0.104733	0.00206487		CGGTC	0.000383809	0.0659392	0.0473583
	CGGTT	0.000258493	0.0761466	0.0221168		CGGTT	0.00022871	0.123632	0.00027198		CGGTT	0.000315067	0.0103859	0.755028
	CGGTG	0.000551452	0.0865154	0.00929362		CGGTG	0.00048792	0.0932329	0.00612725		CGGTG	0.000464008	0.0847045	0.0107957
	CGGGA	0.000654849	0.0701856	0.0349657		CGGGA	0.0006221	0.125623	0.00021584		CGGGA	0.000933744	0.101442	0.00224786
	CGGGC	0.000878876	0.0671283	0.0437284		CGGGC	0.00092095	0.171459	4.04e-07		CGGGC	0.00105977	0.151046	5.02179e-06
	CGGGT	0.000476776	0.0329377	0.322823		CGGGT	0.00043608	0.129774	0.00013184		CGGGT	0.000624406	0.0905143	0.0064342
	CGGGG	0.00123502	0.121174	0.00026255		CGGGG	0.00080202	0.205163	1.18e-09		CGGGG	0.00151805	0.138776	2.79767e-05
	TAAAA	0.00153372	-0.0502335	0.131458		TAAAA	0.00154304	0.135884	6.21e-05		TAAAA	0.00146077	-0.0430199	0.196015
	TAAAC	0.00072378	0.0290923	0.382556		TAAAC	0.00083251	0.135318	6.67e-05		TAAAC	0.00064732	-0.0157976	0.635062
	TAAAT	0.00132693	-0.0332244	0.318627		TAAAT	0.00114356	0.14764	1.33e-05		TAAAT	0.00105977	-0.0654048	0.0491863
	TAAAG	0.00116035	-0.0236998	0.476903		TAAAG	0.00134482	0.109078	0.00133061		TAAAG	0.00113424	-0.0373431	0.261761
	TAACA	0.000838666	-0.0765029	0.0214995		TAACA	0.00066479	0.158136	3.04e-06		TAACA	0.00079626	-0.0656238	0.0484303
	TAACC	0.000660593	-0.00644207	0.84671		TAACC	0.00055196	0.0590205	0.083125		TAACC	0.000486922	-0.0298528	0.369704
	TAACT	0.000821433	-0.0204014	0.540355		TAACT	0.00071358	0.144674	1.99e-05		TAACT	0.00072179	-0.0441348	0.184665
	TAACG	0.000166584	0.0296401	0.373656		TAACG	0.00012808	0.113388	0.00084713		TAACG	0.000131755	0.03508	0.291798
	TAATA	0.000752502	-0.0838976	0.0116665		TAATA	0.00064954	0.103777	0.00226961		TAATA	0.000761889	-0.0354152	0.28721
	TAATC	0.000631872	-0.0470263	0.157961		TAATC	0.00052146	0.0957896	0.00485654		TAATC	0.000567121	-0.0176748	0.595403
	TAATT	0.00112588	-0.0867531	0.00910109		TAATT	0.00082031	0.123187	0.00028625		TAATT	0.000996758	-0.0254529	0.444407
	TAATG	0.000850155	-0.0323118	0.332107		TAATG	0.00081116	0.112142	0.00096676		TAATG	0.000687419	-0.0536901	0.106505
	TAAGA	0.000993762	-0.0139735	0.674967		TAAGA	0.00079897	0.107039	0.00163854		TAAGA	0.000842088	0.0465513	0.161742
	TAAGC	0.00060315	-0.00384514	0.908139		TAAGC	0.00055806	0.100085	0.00324703		TAAGC	0.000612949	-0.00134927	0.967667
	TAAGT	0.000815689	-0.036435	0.27408		TAAGT	0.00069223	0.125033	0.00023122		TAAGT	0.000945201	-0.0376034	0.258448
	TAAGG	0.000896109	0.00637118	0.848376		TAAGG	0.0006221	0.153104	6.25e-06		TAAGG	0.000876459	-0.00704926	0.832283
	TACAA	0.000775479	-0.0145736	0.661856		TACAA	0.00092095	0.0415663	0.222523		TACAA	0.000738976	-0.0281563	0.397537
	TACAC	0.000637616	-0.0351954	0.290748		TACAC	0.00072578	0.119195	0.00044975		TACAC	0.000761889	0.0567242	0.0881082
	TACAT	0.000959296	-0.0712403	0.0323127		TACAT	0.00100938	0.116933	0.0005775		TACAT	0.000899373	-0.0350043	0.292841
	TACAG	0.000988017	-0.0808264	0.0151222		TACAG	0.00120455	0.0769075	0.0238602		TACAG	0.00103686	-0.0511473	0.124157
	TACCA	0.000597406	-0.014638	0.660455		TACCA	0.00085691	0.123539	0.00027491		TACCA	0.000618677	-0.0566107	0.0887474
	TACCC	0.000729524	-0.012375	0.710363		TACCC	0.00065564	0.106392	0.0017491		TACCC	0.000693148	-0.0242489	0.466257
	TACCT	0.000901853	-0.0176121	0.597118		TACCT	0.00083861	0.126299	0.00019939		TACCT	0.000813446	-0.0672796	0.0430234
	TACCG	0.000143607	0.0548904	0.0992678		TACCG	0.00021041	0.0793571	0.0197238		TACCG	0.000131755	0.0586396	0.0778758
	TACTA	0.00052273	-0.00782758	0.814289		TACTA	0.00058245	0.1057	0.00187501		TACTA	0.000509836	-0.0500187	0.132688
	TACTC	0.00060315	-0.00826142	0.8042		TACTC	0.00067394	0.0566208	0.0964597		TACTC	0.000538478	-0.0157412	0.636269
	TACTT	0.0008042	-0.059793	0.0725112		TACTT	0.00090875	0.12787	0.00016559		TACTT	0.0011056	-0.0495155	0.136635
	TACTG	0.000867387	-0.0901783	0.00669542		TACTG	0.00112221	0.113675	0.00082159		TACTG	0.000842088	-0.0455279	0.171173
	TACGA	9.19086e-05	0.0227819	0.494142		TACGA	0.00015857	0.0839891	0.0135824		TACGA	0.000108841	0.0282034	0.396748
	TACGC	8.042e-05	-0.00635692	0.848712		TACGC	0.00014638	0.0252787	0.4583		TACGC	0.000126027	0.000795075	0.980944
	TACGT	0.000183817	-0.0227334	0.495061		TACGT	0.00016467	0.055249	0.104819		TACGT	0.000160398	0.0337951	0.309844
	TACGG	0.000195306	0.0283799	0.394323		TACGG	0.00021956	0.0768888	0.0238945		TACGG	0.000154669	0.000507478	0.987836
	TATAA	0.00096504	-0.0574573	0.0844154		TATAA	0.00078067	0.0824525	0.0154009		TATAA	0.000813446	-0.0689497	0.038095
	TATAC	0.000471032	-0.065666	0.0485348		TATAC	0.00052451	0.0673402	0.0479716		TATAC	0.000578578	-0.0723213	0.0295926
	TATAT	0.000873132	-0.0616262	0.0641612		TATAT	0.00077762	0.0840555	0.0135083		TATAT	0.00109987	-0.0585701	0.0782292
	TATAG	0.000585917	-0.0599194	0.0719081		TATAG	0.00051536	0.0869388	0.0106149		TATAG	0.00072179	0.00401512	0.903991
	TATCA	0.000672082	-0.0738747	0.0264262		TATCA	0.00063734	0.0371951	0.275067		TATCA	0.000687419	0.000609064	0.985402
	TATCC	0.000551452	-0.0216274	0.516288		TATCC	0.00057635	0.0746081	0.0284062		TATCC	0.000567121	-0.0460147	0.166638
	TATCT	0.00088462	-0.0146147	0.660962		TATCT	0.00084776	0.111372	0.00104831		TATCT	0.00107696	-0.00400144	0.904316
	TATCG	0.000172329	-0.00826425	0.804134		TATCG	0.00015552	0.0335651	0.32468		TATCG	0.000126027	0.0120377	0.717617
	TATTA	0.000741013	-0.0488419	0.142502		TATTA	0.00061905	0.0862079	0.0112909		TATTA	0.000733247	-0.0480607	0.148555
	TATTC	0.000706547	-0.0813785	0.0144415		TATTC	0.00067394	0.0441643	0.19492		TATTC	0.000761889	-0.0793756	0.0169246
	TATTT	0.00186689	-0.0398442	0.231644		TATTT	0.00143021	0.158711	2.79e-06		TATTT	0.00179302	-0.0806357	0.0152503
	TATTG	0.00084441	-0.06226	0.0614653		TATTG	0.00065259	0.0812563	0.0169614		TATTG	0.000773346	-0.0560493	0.0919623
	TATGA	0.000706547	-0.0634041	0.0568364		TATGA	0.00089655	0.0704722	0.0384686		TATGA	0.000716062	-0.110584	0.000861182
	TATGC	0.000741013	-0.0825664	0.0130677		TATGC	0.00055501	0.0980741	0.00392799		TATGC	0.000486922	-0.0440152	0.185859
	TATGT	0.00102248	-0.0319101	0.338158		TATGT	0.00081726	0.0780838	0.0217885		TATGT	0.00108269	-0.0110855	0.739107
	TATGG	0.000511242	0.0129269	0.698068		TATGG	0.00068613	0.078585	0.0209544		TATGG	0.000670234	0.0199223	0.549467
	TAGAA	0.00102248	0.0177687	0.593859		TAGAA	0.00101548	0.090756	0.00763565		TAGAA	0.00131182	-0.109192	0.00100133
	TAGAC	0.000585917	-0.0138469	0.677745		TAGAC	0.00052146	0.116542	0.00060276		TAGAC	0.000601492	-0.0110767	0.739306
	TAGAT	0.000758246	0.0116844	0.725858		TAGAT	0.00056416	0.0611364	0.0726422		TAGAT	0.000681691	-0.0371915	0.263703
	TAGAG	0.000901853	0.0427692	0.199135		TAGAG	0.00092095	0.127643	0.0001701		TAGAG	0.00103113	-0.034129	0.305085
	TAGCA	0.000798456	0.0207606	0.533245		TAGCA	0.00064954	0.0651733	0.0556397		TAGCA	0.000790532	-0.0952348	0.0041369
	TAGCC	0.000786967	0.00492036	0.882617		TAGCC	0.00065869	0.106878	0.0016655		TAGCC	0.000807717	0.0499878	0.132928
	TAGCT	0.00103972	0.0129797	0.696894		TAGCT	0.00078067	0.112937	0.00088873		TAGCT	0.00101967	0.00290509	0.930454
	TAGCG	0.000212539	-0.00199183	0.952338		TAGCG	0.00014942	0.070611	0.0380876		TAGCG	0.000160398	-0.00576898	0.862407
	TAGTA	0.000608894	-0.0395791	0.234767		TAGTA	0.00045742	0.0828524	0.0149082		TAGTA	0.000469736	-0.0586162	0.0779948
	TAGTC	0.000534219	-0.0414339	0.213538		TAGTC	0.00050621	0.14394	2.19e-05		TAGTC	0.000635863	0.00586402	0.860163
	TAGTT	0.000815689	-0.0042483	0.898557		TAGTT	0.00061905	0.103993	0.00222184		TAGTT	0.000899373	-0.129016	9.93742e-05
	TAGTG	0.000850155	-0.0271642	0.414899		TAGTG	0.00078677	0.113416	0.00084462		TAGTG	0.000784803	0.00993132	0.765428
	TAGGA	0.000827177	0.0373019	0.262817		TAGGA	0.00075627	0.155739	4.3e-06		TAGGA	0.000991029	0.0010306	0.975301
	TAGGC	0.000700803	0.052418	0.115474		TAGGC	0.00046962	0.175303	2.19e-07		TAGGC	0.000601492	0.00173146	0.958516
	TAGGT	0.000798456	-0.00380138	0.90918		TAGGT	0.00045742	0.111678	0.00101525		TAGGT	0.000784803	0.0402431	0.226487
	TAGGG	0.000896109	-0.00473651	0.886973		TAGGG	0.00048792	0.118735	0.0004734		TAGGG	0.000956658	0.0104619	0.753292
	TCAAA	0.000873132	-0.0582578	0.0801688		TCAAA	0.00120455	0.0854056	0.0120765		TCAAA	0.000991029	0.027158	0.414487
	TCAAC	0.000511242	-0.0427214	0.199638		TCAAC	0.00071358	0.0378452	0.266758		TCAAC	0.000498379	0.0755034	0.0231174
	TCAAT	0.000620383	0.0122073	0.714115		TCAAT	0.00063429	0.0696127	0.0409024		TCAAT	0.000584306	-0.0928798	0.00516902
	TCAAG	0.00101099	-0.0145124	0.663187		TCAAG	0.0011771	0.0850873	0.0124015		TCAAG	0.00103686	-0.0182408	0.583671
	TCACA	0.00126949	-0.0190019	0.568497		TCACA	0.00121675	0.125944	0.00020788		TCACA	0.0013462	0.0146365	0.660134
	TCACC	0.0011029	-0.00450028	0.892575		TCACC	0.00105207	0.157891	3.15e-06		TCACC	0.000870731	-0.0550385	0.0979849
	TCACT	0.00132119	-0.035353	0.288591		TCACT	0.00117405	0.093737	0.00585528		TCACT	0.00143785	0.012045	0.717454
	TCACG	0.000356146	0.0514255	0.122536		TCACG	0.00033544	0.0958845	0.00481432		TCACG	0.000309339	0.0598044	0.0721403
	TCATA	0.000712292	-0.0151666	0.649002		TCATA	0.00065564	0.111299	0.00105645		TCATA	0.000658777	-0.0195298	0.557363
	TCATC	0.000873132	-0.0174947	0.599563		TCATC	0.00112831	0.0756595	0.0262426		TCATC	0.00083636	-0.0481434	0.147856
	TCATT	0.0012063	-0.0583774	0.0795496		TCATT	0.00113746	0.0741564	0.0293818		TCATT	0.00118007	0.0166334	0.617267
	TCATG	0.000999506	-0.051644	0.120953		TCATG	0.00098803	0.11841	0.00049078		TCATG	0.00105977	-0.0569605	0.0867906
	TCAGA	0.00129246	0.00383733	0.908324		TCAGA	0.00159793	0.0946886	0.00537132		TCAGA	0.00160398	-0.0142473	0.668626
	TCAGC	0.00129246	0.060494	0.0692189		TCAGC	0.00156134	0.125619	0.00021593		TCAGC	0.00121444	0.0166027	0.617916
	TCAGT	0.00129246	-0.0691479	0.0377555		TCAGT	0.00128688	0.119393	0.00043996		TCAGT	0.00124881	-0.0361421	0.277425
	TCAGG	0.00146479	0.0260007	0.435173		TCAGG	0.00134177	0.148585	1.17e-05		TCAGG	0.00148368	-0.0159011	0.632845
	TCCAA	0.000959296	-0.0333697	0.316513		TCCAA	0.00111916	0.0631722	0.0636012		TCCAA	0.000928016	0.0222455	0.503895
	TCCAC	0.00101099	-0.0264636	0.42704		TCCAC	0.00103378	0.149824	9.87e-06		TCCAC	0.00108269	0.0184917	0.578506
	TCCAT	0.00118907	-0.0324453	0.330114		TCCAT	0.00122589	0.143307	2.38e-05		TCCAT	0.000933744	-0.0441481	0.184533
	TCCAG	0.00161414	-0.0549827	0.0987		TCCAG	0.00187848	0.0974968	0.00414603		TCCAG	0.00164981	-0.00525815	0.874485
	TCCCA	0.00160266	0.0232965	0.484437		TCCCA	0.0015095	0.122818	0.00029864		TCCCA	0.00172428	-0.00870723	0.793642
	TCCCC	0.00168308	-0.0347666	0.296669		TCCCC	0.00127774	0.148241	1.23e-05		TCCCC	0.00173	-0.035743	0.282768
	TCCCT	0.00191859	0.00950642	0.775431		TCCCT	0.00163757	0.202485	1.95e-09		TCCCT	0.00197633	-0.0691735	0.0374727
	TCCCG	0.000735269	0.0477685	0.151495		TCCCG	0.00056416	0.168954	5.97e-07		TCCCG	0.000819174	0.0776143	0.0195338
	TCCTA	0.000942063	-0.01508	0.650873		TCCTA	0.00084776	0.126648	0.00019135		TCCTA	0.00105404	-0.01931	0.561808
	TCCTC	0.00161989	-0.01364	0.682295		TCCTC	0.00166197	0.172879	3.23e-07		TCCTC	0.00181593	-0.0388403	0.243102
	TCCTT	0.0018554	-0.0638244	0.0552102		TCCTT	0.00151255	0.127791	0.00016715		TCCTT	0.00178729	-0.0885276	0.00770464
	TCCTG	0.0021656	-0.00321801	0.92307		TCCTG	0.00228102	0.159159	2.62e-06		TCCTG	0.0020508	-0.0251823	0.449267
	TCCGA	0.000218283	-0.00706243	0.832158		TCCGA	0.00033849	0.0449037	0.187543		TCCGA	0.000274968	0.0979241	0.00318917
	TCCGC	0.000539963	0.114347	0.00057605		TCCGC	0.00050012	0.0538854	0.113686		TCCGC	0.000423908	0.103084	0.00190225
	TCCGT	0.000344657	0.0419911	0.207439		TCCGT	0.00035984	0.116252	0.00062211		TCCGT	0.000326524	0.0219516	0.509548
	TCCGG	0.000672082	0.0870773	0.00884417		TCCGG	0.00055196	0.141879	2.88e-05		TCCGG	0.000486922	0.0998186	0.00264514
	TCTAA	0.000873132	-0.0432003	0.19464		TCTAA	0.00077457	0.1174	0.00054863		TCTAA	0.00091083	-0.0476062	0.152436
	TCTAC	0.000574429	0.0303711	0.361981		TCTAC	0.00090265	0.157875	3.16e-06		TCTAC	0.000670234	-0.0157038	0.637071
	TCTAT	0.00068357	-0.0677414	0.0418362		TCTAT	0.00078982	0.0899814	0.00817135		TCTAT	0.000899373	-0.064445	0.0526173
	TCTAG	0.000867387	0.0340612	0.306584		TCTAG	0.00075017	0.185321	4.16e-08		TCTAG	0.000853545	-0.0262381	0.430479
	TCTCA	0.00147054	-0.0134597	0.686271		TCTCA	0.00134787	0.173428	2.96e-07		TCTCA	0.0013863	-0.00955	0.774186
	TCTCC	0.0020622	0.0212845	0.522963		TCTCC	0.0015034	0.18097	8.66e-08		TCTCC	0.00166126	-0.0158265	0.634442
	TCTCT	0.00245855	-0.0348564	0.295423		TCTCT	0.00150035	0.186915	3.17e-08		TCTCT	0.0020909	-0.015249	0.646859
	TCTCG	0.000344657	0.0227493	0.494761		TCTCG	0.00028665	0.131196	0.00011097		TCTCG	0.000309339	0.0457442	0.169147
	TCTTA	0.000993762	-0.0323046	0.332216		TCTTA	0.00085386	0.113595	0.00082864		TCTTA	0.0010254	-0.0205748	0.536466
	TCTTC	0.00153947	-0.0171467	0.606845		TCTTC	0.00167722	0.15238	6.92e-06		TCTTC	0.00179302	-0.0385176	0.247042
	TCTTT	0.00194731	-0.052871	0.112358		TCTTT	0.00171686	0.164174	1.24e-06		TCTTT	0.0023716	-0.0478817	0.150074
	TCTTG	0.00139012	-0.0336444	0.312544		TCTTG	0.00103683	0.153005	6.33e-06		TCTTG	0.00135192	-0.0140174	0.673662
	TCTGA	0.00157968	0.0120574	0.717475		TCTGA	0.0015034	0.162637	1.56e-06		TCTGA	0.0017701	-0.046586	0.161429
	TCTGC	0.00170605	-0.00877183	0.792371		TCTGC	0.00163148	0.190152	1.81e-08		TCTGC	0.00171282	0.0205486	0.536985
	TCTGT	0.00197603	-0.0703341	0.0345814		TCTGT	0.00168942	0.21217	3.06e-10		TCTGT	0.00223411	-0.0402061	0.226915
	TCTGG	0.00181519	0.000847424	0.979712		TCTGG	0.00176565	0.173674	2.84e-07		TCTGG	0.00199352	-0.00196655	0.95289
	TCGAA	0.000189561	-0.00741658	0.823876		TCGAA	0.0002775	0.0520648	0.126433		TCGAA	0.000126027	-9.76408e-05	0.99766
	TCGAC	0.000143607	0.0125982	0.705381		TCGAC	0.00019212	0.0591215	0.0825981		TCGAC	7.44704e-05	-0.0155625	0.640107
	TCGAT	0.000178073	-0.0639224	0.0548367		TCGAT	0.00021041	0.0476251	0.16216		TCGAT	0.00011457	-0.0341359	0.304987
	TCGAG	0.000218283	0.0302845	0.363352		TCGAG	0.00037814	0.0582904	0.0870141		TCGAG	0.000309339	-0.0264704	0.426408
	TCGCA	0.00028147	0.039586	0.234686		TCGCA	0.00022871	0.0856935	0.0117892		TCGCA	0.000234868	0.0296099	0.373613
	TCGCC	0.000436566	0.0724295	0.0295294		TCGCC	0.00050012	0.148791	1.14e-05		TCGCC	0.000400994	0.0925207	0.00534536
	TCGCT	0.0004021	0.0829156	0.0126864		TCGCT	0.00038119	0.112452	0.00093561		TCGCT	0.000309339	0.0488849	0.141708
	TCGCG	0.000178073	0.0691055	0.0378733		TCGCG	0.00022871	0.139859	3.74e-05		TCGCG	0.000286425	0.112871	0.000669666
	TCGTA	0.000109141	0.00139811	0.966535		TCGTA	0.00010978	0.0683815	0.0446141		TCGTA	0.000137484	0.0195336	0.557287
	TCGTC	0.000206794	-0.00952676	0.774963		TCGTC	0.0002836	0.0572754	0.0926633		TCGTC	0.000177583	0.0308799	0.353458
	TCGTT	0.000178073	-0.0166335	0.617653		TCGTT	0.00025921	0.13591	6.19e-05		TCGTT	0.000246325	-0.0336653	0.311707
	TCGTG	0.000310192	0.0184081	0.580645		TCGTG	0.00039948	0.0828094	0.0149605		TCGTG	0.00037808	0.0624784	0.0602734
	TCGGA	0.000310192	0.0502043	0.131683		TCGGA	0.00036594	0.0778696	0.0221536		TCGGA	0.000223411	0.0540362	0.104264
	TCGGC	0.000390612	0.0517045	0.120518		TCGGC	0.00044523	0.121342	0.00035335		TCGGC	0.000332253	0.0401819	0.227195
	TCGGT	0.000269982	0.0466343	0.16146		TCGGT	0.00023786	0.0772264	0.0232823		TCGGT	0.000274968	0.0112387	0.735635
	TCGGG	0.000471032	0.111231	0.000813236		TCGGG	0.00052756	0.103633	0.00230212		TCGGG	0.000641591	0.0969355	0.00351181
	TTAAA	0.00172903	-0.0768454	0.0209204		TTAAA	0.0014729	0.137893	4.82e-05		TTAAA	0.00156388	-0.0707345	0.0333665
	TTAAC	0.000758246	-0.0517969	0.119855		TTAAC	0.00054891	0.0945663	0.0054314		TTAAC	0.000653048	-0.0420632	0.206156
	TTAAT	0.00112014	-0.0727108	0.0289018		TTAAT	0.00091485	0.105974	0.00182425		TTAAT	0.00104259	-0.0845603	0.0109312
	TTAAG	0.00088462	-0.0758691	0.0226082		TTAAG	0.00082641	0.124438	0.00024777		TTAAG	0.000945201	-0.0098112	0.768184
	TTACA	0.00103397	-0.116363	0.000458742		TTACA	0.00104597	0.110537	0.00114401		TTACA	0.00103113	-0.0355362	0.285564
	TTACC	0.000700803	-0.0446038	0.180521		TTACC	0.0005916	0.113723	0.00081733		TTACC	0.000635863	-0.0538391	0.105536
	TTACT	0.000988017	-0.0719674	0.0305853		TTACT	0.00097584	0.0701494	0.0393678		TTACT	0.000979572	-0.0713833	0.0317766
	TTACG	0.00012063	-0.0585088	0.078874		TTACG	0.00014942	0.00952772	0.779865		TTACG	0.00011457	0.0455838	0.170648
	TTATA	0.000890365	-0.000592551	0.985813		TTATA	0.00082641	0.0907489	0.00764045		TTATA	0.000928016	-0.0744955	0.0250208
	TTATC	0.000746757	-0.0431663	0.194992		TTATC	0.00065564	0.071883	0.0347406		TTATC	0.000738976	-0.039105	0.239904
	TTATT	0.00144182	-0.0191167	0.566162		TTATT	0.00108867	0.154456	5.16e-06		TTATT	0.00138057	-0.111985	0.000738616
	TTATG	0.000947807	-0.0481527	0.148227		TTATG	0.00067394	0.111672	0.00101585		TTATG	0.000859274	-0.0101998	0.759279
	TTAGA	0.000786967	0.0299509	0.368665		TTAGA	0.00071663	0.0914159	0.00720431		TTAGA	0.000996758	-0.0880533	0.00803928
	TTAGC	0.000752502	0.0143476	0.666782		TTAGC	0.00053366	0.121201	0.00035901		TTAGC	0.000675962	-0.028717	0.388202
	TTAGT	0.0008042	-0.040167	0.227882		TTAGT	0.00060075	0.120126	0.00040526		TTAGT	0.000807717	-0.0732408	0.0275784
	TTAGG	0.000792712	0.0365852	0.272104		TTAGG	0.00050317	0.0936455	0.00590385		TTAGG	0.000853545	-0.000879039	0.978932
	TTCAA	0.000878876	-0.0759627	0.0224415		TTCAA	0.00111001	0.0506578	0.137024		TTCAA	0.00107123	-0.020797	0.532074
	TTCAC	0.000976529	0.0138344	0.678019		TTCAC	0.00097279	0.13554	6.49e-05		TTCAC	0.000979572	0.0244473	0.462615
	TTCAT	0.00117758	-0.0788698	0.0177666		TTCAT	0.00125639	0.0715085	0.0356989		TTCAT	0.00124881	-0.0179792	0.589081
	TTCAG	0.00128098	0.0283529	0.394773		TTCAG	0.00158573	0.116344	0.0006159		TTCAG	0.00154669	0.0114349	0.731196
	TTCCA	0.00136714	-0.0629805	0.0585152		TTCCA	0.00156744	0.128955	0.00014547		TTCCA	0.00142067	-0.01795	0.589687
	TTCCC	0.00173477	0.0101616	0.760412		TTCCC	0.00145765	0.161117	1.96e-06		TTCCC	0.00164981	-0.0846281	0.0108673
	TTCCT	0.00217708	-0.0809117	0.0150151		TTCCT	0.00195777	0.119599	0.00042993		TTCCT	0.00211381	-0.0864912	0.00923532
	TTCCG	0.00048252	0.0752119	0.0238098		TTCCG	0.00043608	0.0667376	0.050009		TTCCG	0.000337981	0.0716576	0.031124
	TTCTA	0.000976529	-0.0071042	0.83118		TTCTA	0.00108867	0.127082	0.0001818		TTCTA	0.0011056	-0.106265	0.00136743
	TTCTC	0.00188413	-0.0380193	0.253742		TTCTC	0.00153694	0.177525	1.53e-07		TTCTC	0.00178156	-0.0237046	0.476325
	TTCTT	0.00195306	-0.0598203	0.0723804		TTCTT	0.00169551	0.124941	0.0002337		TTCTT	0.00230858	-0.0800951	0.0159499
	TTCTG	0.00211964	0.00370409	0.911494		TTCTG	0.00192728	0.199971	3.1e-09		TTCTG	0.00225703	-0.0306996	0.356277
	TTCGA	0.000155096	-0.0469764	0.158404		TTCGA	0.00028055	0.0877272	0.00992625		TTCGA	0.000143212	-0.0765467	0.0212807
	TTCGC	0.000218283	0.077374	0.0200531		TTCGC	0.00025006	0.110417	0.00115837		TTCGC	0.000274968	0.0674022	0.0426441
	TTCGT	0.000172329	-0.00557181	0.867211		TTCGT	0.00026835	0.134494	7.39e-05		TTCGT	0.000257782	-0.0355043	0.285997
	TTCGG	0.000315936	0.0701833	0.0349719		TTCGG	0.00034459	0.062629	0.0659179		TTCGG	0.000315067	0.0426338	0.200063
	TTTAA	0.00182094	-0.0702404	0.0348234		TTTAA	0.00147595	0.12716	0.00018014		TTTAA	0.0018102	-0.0665346	0.0453896
	TTTAC	0.00101674	-0.0983963	0.00307745		TTTAC	0.0008996	0.0889423	0.00894258		TTTAC	0.000928016	-0.0579062	0.0816734
	TTTAT	0.00172903	-0.0910209	0.0061989		TTTAT	0.00131433	0.0972838	0.00422923		TTTAT	0.00173573	-0.0903919	0.00650664
	TTTAG	0.00100525	0.0238618	0.473895		TTTAG	0.00072273	0.106989	0.00164688		TTTAG	0.00108269	-0.0967207	0.00358571
	TTTCA	0.00140161	0.0166685	0.616914		TTTCA	0.00132653	0.107245	0.00160464		TTTCA	0.00156961	-0.0561157	0.0915769
	TTTCC	0.0016601	-0.0333128	0.31734		TTTCC	0.00157963	0.170001	5.07e-07		TTTCC	0.00189613	-0.100507	0.0024694
	TTTCT	0.002516	-0.0802764	0.0158281		TTTCT	0.0020706	0.136407	5.82e-05		TTTCT	0.00262938	-0.0712775	0.0320313
	TTTCG	0.000206794	0.0531443	0.110511		TTTCG	0.00022566	0.0931865	0.00615284		TTTCG	0.00022914	0.0459285	0.167434
	TTTTA	0.00203348	-0.0780306	0.0190196		TTTTA	0.00168027	0.0873312	0.0102671		TTTTA	0.00206799	-0.0932556	0.00499013
	TTTTC	0.00191859	-0.0741618	0.0258444		TTTTC	0.00163148	0.0966827	0.00447218		TTTTC	0.00199924	-0.0985374	0.00300281
	TTTTT	0.00213113	-0.0910019	0.00620974		TTTTT	0.00146375	0.080339	0.0182501		TTTTT	0.00222838	-0.0698731	0.0355822
	TTTTG	0.00186115	-0.0304484	0.36076		TTTTG	0.00154304	0.0758753	0.0258165		TTTTG	0.00213673	-0.0497583	0.13472
	TTTGA	0.00122353	-0.0569756	0.0870564		TTTGA	0.00135702	0.131509	0.00010682		TTTGA	0.00139202	-0.0954038	0.00407056
	TTTGC	0.00132693	-0.0705762	0.0339624		TTTGC	0.00108867	0.0939795	0.00572837		TTTGC	0.001266	-0.030787	0.354908
	TTTGT	0.00215411	-0.105594	0.00148505		TTTGT	0.00159488	0.0628661	0.0648982		TTTGT	0.0022513	-0.00562455	0.865819
	TTTGG	0.00139012	-0.0385756	0.246856		TTTGG	0.00144851	0.0923948	0.00660466		TTTGG	0.00154096	0.0403006	0.225823
	TTGAA	0.00121779	-0.0266796	0.423275		TTGAA	0.00124114	0.104323	0.00215054		TTGAA	0.00128891	-0.0546438	0.100421
	TTGAC	0.000769734	-0.0160462	0.630126		TTGAC	0.00075017	0.0971403	0.00428613		TTGAC	0.000716062	0.0225591	0.497898
	TTGAT	0.000890365	-0.0319215	0.337984		TTGAT	0.00078677	0.0918332	0.00694296		TTGAT	0.000928016	-0.0999534	0.00260986
	TTGAG	0.00110865	0.0122477	0.71321		TTGAG	0.00103073	0.139934	3.7e-05		TTGAG	0.0011056	-0.0526524	0.113453
	TTGCA	0.00105695	-0.077018	0.0206336		TTGCA	0.00098193	0.105033	0.00200406		TTGCA	0.000962387	-0.0186106	0.576066
	TTGCC	0.00105695	-0.0431966	0.194678		TTGCC	0.00094534	0.128964	0.00014532		TTGCC	0.00103113	0.0254317	0.444788
	TTGCT	0.00153372	-0.0566478	0.0888921		TTGCT	0.00125029	0.077057	0.0235878		TTGCT	0.00148368	-0.0693937	0.0368685
	TTGCG	0.00028147	-0.00315854	0.924487		TTGCG	0.00020432	0.097016	0.00433595		TTGCG	0.000257782	0.0569297	0.086961
	TTGTA	0.000976529	-0.058862	0.0770802		TTGTA	0.000863	0.1181	0.00050789		TTGTA	0.00103686	-0.0314495	0.344645
	TTGTC	0.000988017	-0.0318087	0.339695		TTGTC	0.00091485	0.113829	0.00080818		TTGTC	0.0010254	0.0214298	0.519665
	TTGTT	0.00188413	-0.0930956	0.00511459		TTGTT	0.00130213	0.111499	0.00103444		TTGTT	0.00178729	-0.0719158	0.0305204
	TTGTG	0.00147628	-0.0437976	0.188536		TTGTG	0.00131128	0.101833	0.00274449		TTGTG	0.00142639	-0.0333322	0.316522
	TTGGA	0.0010512	-0.031413	0.345741		TTGGA	0.00120455	0.0814425	0.0167098		TTGGA	0.001266	-0.0269045	0.41886
	TTGGC	0.00113737	-0.027508	0.409016		TTGGC	0.00093314	0.144626	2e-05		TTGGC	0.000939473	0.00155493	0.962742
	TTGGT	0.00118907	-0.0660825	0.0471227		TTGGT	0.00097279	0.134345	7.53e-05		TTGGT	0.00123163	-0.00159407	0.961805
	TTGGG	0.00156819	-0.0677483	0.0418154		TTGGG	0.0011893	0.172936	3.2e-07		TTGGG	0.00153524	0.016058	0.629493
	TGAAA	0.0013097	-0.0576902	0.0831615		TGAAA	0.0015156	0.104064	0.00220628		TGAAA	0.00143785	-0.0269582	0.417932
	TGAAC	0.000936319	0.0190166	0.568198		TGAAC	0.00096669	0.0905746	0.0077582		TGAAC	0.000853545	0.043706	0.188971
	TGAAT	0.00109716	0.0295541	0.375045		TGAAT	0.00121065	0.107273	0.00160009		TGAAT	0.00100821	-0.0656441	0.0483607
	TGAAG	0.00139012	-0.0427216	0.199636		TGAAG	0.00186019	0.124579	0.00024374		TGAAG	0.00139775	-0.0198609	0.5507
	TGACA	0.00126949	-0.067741	0.0418376		TGACA	0.00131738	0.105175	0.00197602		TGACA	0.0012259	-0.0499993	0.132838
	TGACC	0.00105695	0.00794268	0.811609		TGACC	0.0011954	0.117517	0.00054165		TGACC	0.00108841	-0.028252	0.395934
	TGACT	0.00155096	-0.0345187	0.300128		TGACT	0.00113136	0.102104	0.00267343		TGACT	0.00107696	-0.0422296	0.204365
	TGACG	0.000304447	-0.0023853	0.942937		TGACG	0.00026226	0.040406	0.235715		TGACG	0.000246325	0.0089336	0.788403
	TGATA	0.00072378	0.03933	0.237728		TGATA	0.00062514	0.0387596	0.255366		TGATA	0.000819174	-0.106181	0.00137958
	TGATC	0.000712292	-0.0710893	0.0326814		TGATC	0.00066784	0.0911652	0.00736557		TGATC	0.000590035	-0.0331491	0.319189
	TGATT	0.00104546	-0.00529	0.87387		TGATT	0.00082336	0.0689763	0.0427869		TGATT	0.00100821	-0.0971101	0.00345277
	TGATG	0.00108567	-0.0205781	0.536852		TGATG	0.00126859	0.0737798	0.0302172		TGATG	0.00113997	-0.0309708	0.352042
	TGAGA	0.00164861	0.0204641	0.53911		TGAGA	0.00145765	0.0996975	0.00336935		TGAGA	0.00145504	0.0062609	0.850806
	TGAGC	0.00140735	-0.0015844	0.962079		TGAGC	0.00132653	0.218027	9.56e-11		TGAGC	0.00119725	-0.0320168	0.336008
	TGAGT	0.001258	-0.00669933	0.840669		TGAGT	0.00113136	0.124498	0.00024606		TGAGT	0.00139775	-0.0271513	0.414603
	TGAGG	0.00156245	-0.0112675	0.735264		TGAGG	0.00163453	0.159894	2.35e-06		TGAGG	0.00173573	-0.0309194	0.352842
	TGCAA	0.000815689	0.0251919	0.449596		TGCAA	0.00090875	0.0658737	0.0530567		TGCAA	0.000750433	0.0231335	0.487018
	TGCAC	0.00107418	-0.00208123	0.950201		TGCAC	0.00109782	0.138804	4.29e-05		TGCAC	0.000916559	0.00932959	0.779261
	TGCAT	0.00103972	-0.0486955	0.143704		TGCAT	0.00108257	0.138921	4.22e-05		TGCAT	0.000996758	-0.0268476	0.419844
	TGCAG	0.0015567	-0.0235646	0.479422		TGCAG	0.00197607	0.105628	0.00188851		TGCAG	0.00178729	0.0240266	0.470355
	TGCCA	0.00118907	-0.018892	0.570736		TGCCA	0.00135092	0.158516	2.87e-06		TGCCA	0.00123735	0.00876043	0.79241
	TGCCC	0.001505	-0.0361938	0.277271		TGCCC	0.00136922	0.10643	0.00174239		TGCCC	0.00145504	-0.0492252	0.138953
	TGCCT	0.00197603	-0.0615759	0.064379		TGCCT	0.00171076	0.155873	4.21e-06		TGCCT	0.00182739	0.0241879	0.467378
	TGCCG	0.0004021	0.00117476	0.971878		TGCCG	0.00046047	0.0828372	0.0149266		TGCCG	0.00034371	0.113604	0.000617188
	TGCTA	0.00102823	-0.0539936	0.104923		TGCTA	0.00085081	0.148934	1.12e-05		TGCTA	0.00083636	0.00176955	0.957604
	TGCTC	0.00143033	-0.0317411	0.340724		TGCTC	0.00138447	0.160903	2.02e-06		TGCTC	0.00144358	-0.043442	0.19166
	TGCTT	0.00175201	-0.0440365	0.186134		TGCTT	0.00145156	0.146519	1.55e-05		TGCTT	0.00164981	-0.0687827	0.0385653
	TGCTG	0.00182668	-0.0372119	0.263972		TGCTG	0.00223527	0.123525	0.00027533		TGCTG	0.00207944	-0.0272014	0.413742
	TGCGA	0.000235516	0.00529311	0.873796		TGCGA	0.00026531	0.106191	0.00178495		TGCGA	0.000223411	0.0938862	0.00470241
	TGCGC	0.000626127	0.101563	0.00224578		TGCGC	0.00052756	0.149741	9.99e-06		TGCGC	0.000481193	0.0808518	0.0149783
	TGCGT	0.000367634	0.0594143	0.0743425		TGCGT	0.00029275	0.110846	0.0011077		TGCGT	0.000274968	0.0882757	0.00788076
	TGCGG	0.000488264	0.0719491	0.0306277		TGCGG	0.00069528	0.11524	0.00069437		TGCGG	0.00064732	0.0878786	0.00816578
	TGTAA	0.00113162	-0.00938007	0.778337		TGTAA	0.00111916	0.11332	0.00085331		TGTAA	0.00116861	0.013383	0.687636
	TGTAC	0.000735269	-0.00665784	0.841642		TGTAC	0.00078677	0.132615	9.33e-05		TGTAC	0.000698876	-0.0262876	0.42961
	TGTAT	0.00112588	-0.114539	0.000563739		TGTAT	0.00092095	0.141856	2.88e-05		TGTAT	0.00130037	-0.0364193	0.273754
	TGTAG	0.00107993	-0.00866353	0.794877		TGTAG	0.00085386	0.136391	5.83e-05		TGTAG	0.0011056	-0.0660975	0.0468281
	TGTCA	0.00129246	-0.0900883	0.00675049		TGTCA	0.00124419	0.0611164	0.0727362		TGTCA	0.00128891	0.000569251	0.986356
	TGTCC	0.00130395	-0.0669741	0.0442158		TGTCC	0.00128993	0.187488	2.87e-08		TGTCC	0.00149514	0.0246234	0.459398
	TGTCT	0.00177498	-0.0224196	0.501036		TGTCT	0.00159793	0.192846	1.13e-08		TGTCT	0.00186176	-0.0377343	0.256793
	TGTCG	0.000229771	0.0515251	0.121812		TGTCG	0.00031715	0.0695416	0.0411094		TGTCG	0.000297882	0.0788525	0.0176657
	TGTTA	0.00105695	-0.0697206	0.0361932		TGTTA	0.00083251	0.0821532	0.015779		TGTTA	0.000801989	-0.0388843	0.242568
	TGTTC	0.00126949	-0.00135144	0.967651		TGTTC	0.00114051	0.159346	2.55e-06		TGTTC	0.00117434	-0.0426665	0.199718
	TGTTT	0.00228048	-0.131859	7.06035e-05		TGTTT	0.0017748	0.139721	3.81e-05		TGTTT	0.00225703	-0.0926971	0.00525806
	TGTTG	0.00124077	-0.0249422	0.454104		TGTTG	0.0012015	0.142941	2.5e-05		TGTTG	0.00125454	0.0160575	0.629504
	TGTGA	0.00159691	-0.104674	0.00163406		TGTGA	0.00156439	0.139894	3.72e-05		TGTGA	0.00156961	-0.0588583	0.0767713
	TGTGC	0.00137863	-0.0186478	0.575727		TGTGC	0.00136007	0.16399	1.28e-06		TGTGC	0.00143785	-0.00536043	0.872064
	TGTGT	0.00205645	-0.0309119	0.353493		TGTGT	0.00170771	0.124192	0.00025493		TGTGT	0.00240597	-0.0440979	0.185032
	TGTGG	0.00180371	-0.00602966	0.856413		TGTGG	0.00218343	0.109281	0.00130301		TGTGG	0.00201643	-0.0105126	0.752136
	TGGAA	0.0013614	0.0269985	0.417753		TGGAA	0.00168942	0.0964652	0.00456317		TGGAA	0.00137484	-0.0318902	0.337923
	TGGAC	0.00088462	-0.0179441	0.590222		TGGAC	0.00109172	0.164166	1.24e-06		TGGAC	0.000876459	0.0429889	0.196338
	TGGAT	0.000959296	-0.0176146	0.597065		TGGAT	0.00114661	0.104366	0.00214133		TGGAT	0.00111133	0.00223667	0.946428
	TGGAG	0.00159117	0.0186709	0.575254		TGGAG	0.00225662	0.155064	4.73e-06		TGGAG	0.00202789	-0.000370454	0.99112
	TGGCA	0.00130395	-0.0190109	0.568314		TGGCA	0.00142411	0.0877649	0.0098944		TGGCA	0.001266	-0.0253141	0.446897
	TGGCC	0.00152224	0.0123497	0.71093		TGGCC	0.00164062	0.154194	5.35e-06		TGGCC	0.00139775	-0.0158331	0.6343
	TGGCT	0.00174052	-0.0129856	0.696763		TGGCT	0.00198217	0.179671	1.07e-07		TGGCT	0.00187322	-0.00820798	0.805229
	TGGCG	0.000516986	0.0809555	0.0149604		TGGCG	0.0006221	0.150248	9.31e-06		TGGCG	0.000578578	0.092178	0.00551866
	TGGTA	0.00084441	-0.0417296	0.210285		TGGTA	0.00082641	0.0554595	0.1035		TGGTA	0.000928016	-0.0351951	0.290217
	TGGTC	0.000896109	-0.0437689	0.188825		TGGTC	0.0009118	0.123248	0.00028425		TGGTC	0.000985301	0.00116105	0.972176
	TGGTT	0.00128098	-0.0470076	0.158126		TGGTT	0.00112831	0.116511	0.00060483		TGGTT	0.00127173	0.00345109	0.917426
	TGGTG	0.00152798	0.0136143	0.682861		TGGTG	0.00167112	0.131543	0.00010637		TGGTG	0.00170709	-0.00493098	0.882236
	TGGGA	0.00203922	-0.00203167	0.951386		TGGGA	0.00163148	0.180789	8.92e-08		TGGGA	0.00212527	-0.00196012	0.953043
	TGGGC	0.00163712	0.0444555	0.181976		TGGGC	0.0014973	0.190438	1.72e-08		TGGGC	0.00156388	0.0165786	0.618426
	TGGGT	0.00153372	-0.0539275	0.10535		TGGGT	0.00102463	0.175255	2.21e-07		TGGGT	0.00172428	0.0102673	0.757735
	TGGGG	0.00228048	-0.0168475	0.613136		TGGGG	0.00155219	0.148631	1.16e-05		TGGGG	0.00245752	0.0543571	0.10222
	GAAAA	0.00133267	-0.0566301	0.0889917		GAAAA	0.00187239	0.0604246	0.0760413		GAAAA	0.00151805	-0.0670747	0.0436634
	GAAAC	0.000976529	0.0812836	0.0145564		GAAAC	0.00122284	0.0919985	0.00684182		GAAAC	0.000939473	0.0102791	0.757467
	GAAAT	0.0011546	-0.0315174	0.344139		GAAAT	0.00121065	0.0109134	0.748858		GAAAT	0.00105404	-0.0241015	0.468971
	GAAAG	0.00151649	0.0060875	0.855051		GAAAG	0.00161318	0.107414	0.00157741		GAAAG	0.00136911	0.0700266	0.0351783
	GAACA	0.000890365	0.0268047	0.421103		GAACA	0.00122589	0.0946762	0.00537737		GAACA	0.000956658	-0.00293641	0.929706
	GAACC	0.000746757	0.0242161	0.467355		GAACC	0.00083861	0.115401	0.00068238		GAACC	0.000756161	0.104425	0.00165681
	GAACT	0.0012063	0.052237	0.116738		GAACT	0.00103683	0.107052	0.00163636		GAACT	0.00113424	0.0325699	0.327721
	GAACG	0.00024126	0.0837681	0.0117967		GAACG	0.0002775	0.0405876	0.233615		GAACG	0.000240597	0.063014	0.0581019
	GAATA	0.000580173	0.00693053	0.835248		GAATA	0.00080506	0.0465728	0.17165		GAATA	0.000716062	-0.040545	0.223019
	GAATC	0.000511242	0.062986	0.0584931		GAATC	0.00065259	0.0564773	0.0973082		GAATC	0.000572849	0.0120966	0.716296
	GAATT	0.000855899	-0.0415244	0.212539		GAATT	0.00093009	0.0920426	0.00681508		GAATT	0.000893645	-0.0475772	0.152687
	GAATG	0.000988017	0.0387317	0.244947		GAATG	0.00119235	0.102687	0.00252587		GAATG	0.000922287	-0.0677926	0.0414555
	GAAGA	0.00129821	-0.00185887	0.955516		GAAGA	0.00205535	0.103514	0.00232921		GAAGA	0.00139775	0.00491898	0.88252
	GAAGC	0.0010512	0.0285566	0.391384		GAAGC	0.00161013	0.143354	2.37e-05		GAAGC	0.00105977	0.0137938	0.678575
	GAAGT	0.0011546	0.0124063	0.709664		GAAGT	0.00121065	0.147581	1.34e-05		GAAGT	0.00118007	-0.0277428	0.404506
	GAAGG	0.00151649	-0.028236	0.396725		GAAGG	0.00162538	0.114296	0.00076872		GAAGG	0.00147222	0.0519217	0.118555
	GACAA	0.000758246	0.03163	0.342417		GACAA	0.00098193	0.119598	0.00042997		GACAA	0.000733247	-0.0164873	0.620361
	GACAC	0.000769734	-0.0244621	0.46284		GACAC	0.00108867	0.125052	0.00023071		GACAC	0.000865002	0.0479736	0.149292
	GACAT	0.000867387	-0.0604393	0.0694715		GACAT	0.00096669	0.0658265	0.0532277		GACAT	0.000865002	-0.0558432	0.0931656
	GACAG	0.00139586	0.0423599	0.203472		GACAG	0.00146985	0.170661	4.58e-07		GACAG	0.00157534	0.00124981	0.970049
	GACCA	0.000993762	0.00644945	0.846537		GACCA	0.00109782	0.139571	3.88e-05		GACCA	0.000916559	-0.00643543	0.846698
	GACCC	0.00107993	0.0521226	0.117542		GACCC	0.00106732	0.143992	2.18e-05		GACCC	0.00107123	0.0389636	0.241609
	GACCT	0.00106269	-0.009122	0.784283		GACCT	0.0011954	0.125907	0.00020878		GACCT	0.00101967	0.0401118	0.228007
	GACCG	0.000333169	0.0804082	0.0156564		GACCG	0.00040863	0.0734365	0.0309962		GACCG	0.000452551	0.0559167	0.0927347
	GACTA	0.000580173	0.0058076	0.861647		GACTA	0.00047267	0.0838074	0.013787		GACTA	0.000486922	-0.0372165	0.263383
	GACTC	0.000896109	-0.0211651	0.525297		GACTC	0.00090875	0.178434	1.32e-07		GACTC	0.000801989	0.00418146	0.900034
	GACTT	0.00121779	-0.000378914	0.990928		GACTT	0.00104597	0.0959598	0.00478106		GACTT	0.000882188	-0.000231817	0.994443
	GACTG	0.00119481	-0.0320762	0.335647		GACTG	0.00115576	0.164465	1.19e-06		GACTG	0.00117434	0.00549887	0.868789
	GACGA	0.000212539	0.0438665	0.187841		GACGA	0.0002958	0.0537639	0.114504		GACGA	0.000206226	-0.00610321	0.854522
	GACGC	0.000419333	0.154197	3.23891e-06		GACGC	0.00036899	0.141458	3.04e-05		GACGC	0.000315067	0.110379	0.000880618
	GACGT	0.000310192	0.00898538	0.787436		GACGT	0.00020737	0.0700704	0.0395906		GACGT	0.000240597	0.0621989	0.0614326
	GACGG	0.000275726	0.0389884	0.241831		GACGG	0.00037204	0.067918	0.0460834		GACGG	0.000412451	0.0832752	0.0122079
	GATAA	0.00064336	-0.0174399	0.600708		GATAA	0.00068613	0.0919729	0.00685737		GATAA	0.000515564	-0.0620749	0.061953
	GATAC	0.000390612	0.00926774	0.780924		GATAC	0.00051841	0.0926626	0.00644862		GATAC	0.000481193	-0.0387194	0.244573
	GATAT	0.000453799	-0.00651741	0.84494		GATAT	0.00045132	0.0388523	0.25423		GATAT	0.000572849	-0.0277012	0.405212
	GATAG	0.000781223	0.0502004	0.131713		GATAG	0.00051536	0.0548396	0.107422		GATAG	0.000664505	0.000506652	0.987856
	GATCA	0.00060315	0.0474534	0.154215		GATCA	0.00067394	0.111418	0.00104335		GATCA	0.000612949	-0.00533362	0.872698
	GATCC	0.000689314	-0.0967593	0.00360948		GATCC	0.00076542	0.0950597	0.00519254		GATCC	0.000842088	0.019879	0.550336
	GATCT	0.000712292	-0.00933133	0.779459		GATCT	0.00070748	0.112425	0.00093835		GATCT	0.000853545	-0.000750849	0.982004
	GATCG	0.000178073	0.055328	0.096598		GATCG	0.00026835	0.0589504	0.0834923		GATCG	0.000154669	0.0035221	0.915733
	GATTA	0.000568684	-0.0418525	0.208944		GATTA	0.00043303	0.0258217	0.448697		GATTA	0.000555664	-0.0548814	0.098949
	GATTC	0.000574429	-0.012837	0.700065		GATTC	0.00070443	0.157926	3.13e-06		GATTC	0.000641591	-0.0309903	0.351738
	GATTT	0.000936319	0.00654644	0.844258		GATTT	0.00096669	0.0781695	0.0216438		GATTT	0.00103113	-0.040355	0.225197
	GATTG	0.000798456	-0.0159015	0.633214		GATTG	0.00068613	0.122301	0.00031684		GATTG	0.000681691	-0.099594	0.00270487
	GATGA	0.000861643	0.0554975	0.0955797		GATGA	0.00114051	0.0544582	0.109892		GATGA	0.00100249	-0.0382192	0.250727
	GATGC	0.000775479	0.0352011	0.29067		GATGC	0.00096974	0.0990841	0.00357135		GATGC	0.000887916	0.0203249	0.541427
	GATGT	0.000815689	-0.109898	0.000940007		GATGT	0.00098193	0.0979345	0.00397975		GATGT	0.000905102	0.00299777	0.928241
	GATGG	0.0012063	-0.0039022	0.906782		GATGG	0.00125639	0.162926	1.5e-06		GATGG	0.00137484	-0.0406385	0.221953
	GAGAA	0.00147054	-0.0152257	0.647726		GAGAA	0.00208585	0.102578	0.00255283		GAGAA	0.00137484	0.0611154	0.0661028
	GAGAC	0.00104546	0.0703448	0.0345539		GAGAC	0.00122589	0.155905	4.19e-06		GAGAC	0.00118007	0.0692932	0.0371432
	GAGAT	0.00096504	-0.0383741	0.249335		GAGAT	0.00113746	0.0673462	0.0479515		GAGAT	0.00109414	-0.0385831	0.24624
	GAGAG	0.00173477	0.0612144	0.0659643		GAGAG	0.00154304	0.133464	8.4e-05		GAGAG	0.00152378	0.0442385	0.183635
	GAGCA	0.00131544	0.0230076	0.489873		GAGCA	0.0015156	0.139163	4.09e-05		GAGCA	0.00136338	0.0167936	0.61388
	GAGCC	0.00153947	0.0105172	0.752296		GAGCC	0.00161013	0.157128	3.52e-06		GAGCC	0.00124881	-0.0142712	0.668104
	GAGCT	0.00144756	0.0130438	0.695473		GAGCT	0.00154914	0.180608	9.19e-08		GAGCT	0.00148941	-0.00361472	0.913526
	GAGCG	0.000585917	0.0875499	0.0084813		GAGCG	0.00075627	0.168317	6.59e-07		GAGCG	0.000584306	0.0871539	0.00870984
	GAGTA	0.00056294	0.0307469	0.35607		GAGTA	0.00057025	0.0937893	0.00582767		GAGTA	0.000630134	-0.0216891	0.514626
	GAGTC	0.00088462	0.00807348	0.808567		GAGTC	0.0008996	0.142868	2.53e-05		GAGTC	0.000985301	-0.0707077	0.0334335
	GAGTT	0.000976529	-0.0602014	0.0705778		GAGTT	0.00096059	0.0660728	0.0523409		GAGTT	0.00122017	0.026042	0.433934
	GAGTG	0.00129246	0.0104703	0.753365		GAGTG	0.00119235	0.167804	7.14e-07		GAGTG	0.00128891	-0.0289596	0.384204
	GAGGA	0.00163138	0.050552	0.129026		GAGGA	0.00215599	0.101628	0.00279947		GAGGA	0.00160971	0.0343955	0.301321
	GAGGC	0.00151075	0.11436	0.000575154		GAGGC	0.00179615	0.217153	1.14e-10		GAGGC	0.00170709	0.0567795	0.0877985
	GAGGT	0.0013614	-0.0129183	0.698257		GAGGT	0.00095144	0.115721	0.00065914		GAGGT	0.00118007	0.0497605	0.134703
	GAGGG	0.00177498	-0.00385791	0.907835		GAGGG	0.00129603	0.14197	2.84e-05		GAGGG	0.00233722	0.0566767	0.0883754
	GCAAA	0.000781223	0.0219454	0.510137		GCAAA	0.00090875	0.0980564	0.00393452		GCAAA	0.000859274	-0.0201871	0.544173
	GCAAC	0.000488264	0.0373667	0.261988		GCAAC	0.00078372	0.127824	0.00016649		GCAAC	0.00049265	0.0415247	0.212028
	GCAAT	0.000499753	0.0812552	0.0145911		GCAAT	0.00063429	0.0446279	0.190271		GCAAT	0.000475465	0.030655	0.356975
	GCAAG	0.00102823	0.053307	0.109423		GCAAG	0.0011954	0.0694453	0.0413912		GCAAG	0.000928016	0.0232657	0.484531
	GCACA	0.00109716	-0.0647782	0.0516631		GCACA	0.00140276	0.135313	6.67e-05		GCACA	0.00108269	0.0101219	0.761062
	GCACC	0.000890365	0.067417	0.0428287		GCACC	0.00097584	0.129495	0.00013634		GCACC	0.000887916	0.0180985	0.586611
	GCACT	0.00106269	-0.0489956	0.141248		GCACT	0.00097584	0.174558	2.47e-07		GCACT	0.000853545	-0.00363902	0.912947
	GCACG	0.000413589	0.0627146	0.0595899		GCACG	0.00040863	0.0595195	0.0805485		GCACG	0.000406723	0.0420832	0.20594
	GCATA	0.00056294	-0.0414112	0.213789		GCATA	0.00055806	0.10172	0.00277481		GCATA	0.000590035	0.0323165	0.331501
	GCATC	0.000809945	0.0150581	0.651346		GCATC	0.00098498	0.110597	0.00113688		GCATC	0.000698876	0.0303759	0.361373
	GCATT	0.000861643	-0.0339662	0.307936		GCATT	0.00082946	0.12212	0.00032344		GCATT	0.000824903	-0.0638559	0.0548206
	GCATG	0.00107993	0.0589207	0.0767854		GCATG	0.00087825	0.111612	0.00102227		GCATG	0.000968115	-0.0640669	0.0540226
	GCAGA	0.00136714	0.0440838	0.185661		GCAGA	0.00174126	0.169821	5.22e-07		GCAGA	0.00146649	0.0121462	0.715182
	GCAGC	0.00161989	0.0818902	0.0138348		GCAGC	0.00203096	0.177223	1.6e-07		GCAGC	0.00151805	0.0426433	0.199963
	GCAGT	0.0011546	-0.00990799	0.766215		GCAGT	0.00128993	0.134008	7.85e-05		GCAGT	0.00115716	0.0202023	0.543869
	GCAGG	0.00186115	0.0609789	0.0670141		GCAGG	0.00169247	0.155669	4.34e-06		GCAGG	0.00197633	0.0420727	0.206053
	GCCAA	0.000901853	0.0748987	0.0244015		GCCAA	0.00102463	0.145084	1.88e-05		GCCAA	0.000779075	0.0102872	0.757281
	GCCAC	0.001258	0.0302219	0.364345		GCCAC	0.00124419	0.15042	9.09e-06		GCCAC	0.000928016	-0.0104958	0.752518
	GCCAT	0.00110865	0.0472092	0.156349		GCCAT	0.00113441	0.112986	0.00088414		GCCAT	0.000945201	0.00591778	0.858895
	GCCAG	0.00161989	0.0827989	0.0128128		GCCAG	0.00173211	0.132687	9.25e-05		GCCAG	0.00175865	0.0686816	0.0388524
	GCCCA	0.00132119	4.25939e-05	0.99898		GCCCA	0.0015095	0.121344	0.00035324		GCCCA	0.00113997	-0.00225015	0.946105
	GCCCC	0.00186689	0.0414457	0.213407		GCCCC	0.00139362	0.166909	8.19e-07		GCCCC	0.00143785	0.0530976	0.11043
	GCCCT	0.00170605	0.0366032	0.271869		GCCCT	0.00157658	0.125955	0.0002076		GCCCT	0.00150659	-0.00794796	0.811281
	GCCCG	0.000959296	0.0767455	0.0210879		GCCCG	0.00082641	0.164641	1.16e-06		GCCCG	0.000756161	0.134711	4.79311e-05
	GCCTA	0.000580173	0.00155706	0.962733		GCCTA	0.00060685	0.0941198	0.00565605		GCCTA	0.000618677	0.0111341	0.738005
	GCCTC	0.0017635	0.0401176	0.228456		GCCTC	0.0017626	0.179917	1.03e-07		GCCTC	0.00155242	0.0551879	0.0970753
	GCCTT	0.00132693	-0.00958749	0.773568		GCCTT	0.00158573	0.135911	6.19e-05		GCCTT	0.00138057	-0.000206811	0.995043
	GCCTG	0.00200476	0.00378597	0.909546		GCCTG	0.00196692	0.15949	2.49e-06		GCCTG	0.00210236	0.0621254	0.0617405
	GCCGA	0.000344657	0.0458455	0.168676		GCCGA	0.00052756	0.119847	0.00041817		GCCGA	0.000286425	0.0724433	0.0293183
	GCCGC	0.00088462	0.116466	0.000453397		GCCGC	0.00109782	0.13758	5.01e-05		GCCGC	0.000744704	0.119293	0.000322383
	GCCGT	0.000327424	-0.0071218	0.830768		GCCGT	0.00037814	0.124662	0.00024142		GCCGT	0.000389537	0.0793805	0.0169177
	GCCGG	0.000821433	0.0822403	0.0134328		GCCGG	0.00082641	0.12864	0.00015106		GCCGG	0.000882188	0.123676	0.00019167
	GCTAA	0.000735269	0.0163939	0.62273		GCTAA	0.0006099	0.144116	2.14e-05		GCTAA	0.000549935	0.00682097	0.837638
	GCTAC	0.000660593	-0.00383847	0.908297		GCTAC	0.00082641	0.0940795	0.00567674		GCTAC	0.00060722	0.0322509	0.332484
	GCTAT	0.000718036	-0.0258144	0.438472		GCTAT	0.00066784	0.0992333	0.00352122		GCTAT	0.000653048	0.00127963	0.969335
	GCTAG	0.000861643	-0.0020025	0.952083		GCTAG	0.00065564	0.124434	0.00024789		GCTAG	0.000813446	-0.0842331	0.0112445
	GCTCA	0.00125225	0.0430917	0.195766		GCTCA	0.00130518	0.156055	4.1e-06		GCTCA	0.00120298	0.0188155	0.571871
	GCTCC	0.00147628	0.0312764	0.347842		GCTCC	0.0014973	0.207252	7.92e-10		GCTCC	0.00131755	0.0396414	0.233512
	GCTCT	0.0016601	0.0280182	0.400379		GCTCT	0.00143631	0.194457	8.45e-09		GCTCT	0.00170709	0.0191322	0.565416
	GCTCG	0.000407844	0.0867306	0.00911914		GCTCG	0.00054891	0.143953	2.19e-05		GCTCG	0.000544207	0.118033	0.00037318
	GCTTA	0.000677826	0.00386554	0.907654		GCTTA	0.00059465	0.12385	0.00026522		GCTTA	0.000773346	-0.0286933	0.388594
	GCTTC	0.00136714	-0.0134109	0.687348		GCTTC	0.00142106	0.141286	3.11e-05		GCTTC	0.00126027	-0.0515781	0.121016
	GCTTT	0.00153372	-0.00528056	0.874093		GCTTT	0.00134177	0.143897	2.2e-05		GCTTT	0.00149514	-0.0467683	0.159793
	GCTTG	0.0012063	-0.0673859	0.042925		GCTTG	0.00099108	0.128903	0.00014638		GCTTG	0.00121444	0.018582	0.576651
	GCTGA	0.00133267	0.00435219	0.89609		GCTGA	0.00158878	0.129772	0.00013187		GCTGA	0.00134047	-0.00906526	0.78536
	GCTGC	0.001505	-0.0113572	0.733237		GCTGC	0.00216209	0.176401	1.83e-07		GCTGC	0.00160971	0.0254993	0.443577
	GCTGT	0.00158542	0.00662222	0.842479		GCTGT	0.00164672	0.128773	0.00014867		GCTGT	0.00169563	0.0316785	0.34114
	GCTGG	0.00198178	0.00536306	0.872142		GCTGG	0.00220783	0.185522	4.02e-08		GCTGG	0.00215391	0.0355364	0.285562
	GCGAA	0.000195306	0.0533293	0.109274		GCGAA	0.0002775	0.0918305	0.00694464		GCGAA	0.000194769	0.0347075	0.296955
	GCGAC	0.000247004	0.0752303	0.0237753		GCGAC	0.00031715	0.11926	0.00044654		GCGAC	0.000269239	0.0348909	0.294409
	GCGAT	0.000195306	0.0270269	0.417262		GCGAT	0.00023176	0.0831988	0.0144926		GCGAT	0.000160398	0.0537204	0.106307
	GCGAG	0.000511242	0.0614744	0.0648208		GCGAG	0.00064344	0.127204	0.00017919		GCGAG	0.000527021	0.103707	0.00178443
	GCGCA	0.000557196	0.14856	7.36214e-06		GCGCA	0.00058855	0.174638	2.44e-07		GCGCA	0.000435365	0.0839718	0.0115003
	GCGCC	0.000752502	0.090904	0.00626578		GCGCC	0.00082946	0.144022	2.17e-05		GCGCC	0.000653048	0.12149	0.000248944
	GCGCT	0.000649104	0.128126	0.000113035		GCGCT	0.00066784	0.138803	4.29e-05		GCGCT	0.000469736	0.0675725	0.042122
	GCGCG	0.000821433	0.141728	1.91478e-05		GCGCG	0.0005794	0.169315	5.65e-07		GCGCG	0.000653048	0.0825137	0.0130251
	GCGTA	0.000143607	-0.00575993	0.862771		GCGTA	0.00011588	0.0642893	0.0590484		GCGTA	0.000148941	-0.000245038	0.994127
	GCGTC	0.000430822	0.0656525	0.0485811		GCGTC	0.00037204	0.111389	0.00104648		GCGTC	0.000372352	0.0863856	0.00932164
	GCGTT	0.000264237	0.00942025	0.777413		GCGTT	0.00028055	0.110415	0.00115854		GCGTT	0.000257782	0.0801871	0.0158289
	GCGTG	0.000631872	0.0526473	0.113889		GCGTG	0.00050317	0.142102	2.79e-05		GCGTG	0.000515564	0.0900481	0.0067141
	GCGGA	0.00060315	0.122625	0.000221009		GCGGA	0.00054281	0.142326	2.71e-05		GCGGA	0.000475465	0.140643	2.17355e-05
	GCGGC	0.00114886	0.130907	7.97053e-05		GCGGC	0.00133263	0.179481	1.11e-07		GCGGC	0.000865002	0.0923691	0.0054214
	GCGGT	0.000459543	0.0886888	0.0076609		GCGGT	0.00040253	0.136246	5.93e-05		GCGGT	0.000360895	0.0810262	0.0147619
	GCGGG	0.00149926	0.0904244	0.00654684		GCGGG	0.00094534	0.176821	1.71e-07		GCGGG	0.00166699	0.115827	0.000480494
	GTAAA	0.000913342	0.0191209	0.566076		GTAAA	0.00108562	0.0933161	0.00608158		GTAAA	0.000882188	-0.0513642	0.122568
	GTAAC	0.000534219	-0.0136358	0.682388		GTAAC	0.00050621	0.187335	2.95e-08		GTAAC	0.000446822	-0.00108325	0.974039
	GTAAT	0.000729524	-0.0258835	0.437247		GTAAT	0.00055501	0.13531	6.68e-05		GTAAT	0.000653048	0.00470213	0.887664
	GTAAG	0.000729524	0.0126648	0.703897		GTAAG	0.00047572	0.0908236	0.00759048		GTAAG	0.000681691	0.0124187	0.70908
	GTACA	0.000660593	-0.116959	0.000428582		GTACA	0.00073493	0.111204	0.00106692		GTACA	0.000624406	-0.0160095	0.63053
	GTACC	0.000568684	0.0868754	0.00900342		GTACC	0.0005794	0.105415	0.00192921		GTACC	0.000469736	-0.0273559	0.411093
	GTACT	0.00052273	-0.0541886	0.103672		GTACT	0.0006099	0.103572	0.00231586		GTACT	0.000590035	-0.0392245	0.238469
	GTACG	0.000149351	0.0433395	0.193204		GTACG	0.00014028	0.0261269	0.443352		GTACG	0.000194769	0.0129307	0.697664
	GTATA	0.000545707	-0.110278	0.000902108		GTATA	0.00047572	0.0465069	0.172257		GTATA	0.000704605	-0.0200955	0.546002
	GTATC	0.000568684	-0.014637	0.660475		GTATC	0.00046962	0.107015	0.00164244		GTATC	0.000561392	0.0503724	0.129968
	GTATT	0.000838666	-0.0674642	0.042683		GTATT	0.00065564	0.116813	0.00058518		GTATT	0.000687419	-0.0527555	0.112747
	GTATG	0.000626127	-0.068089	0.0407945		GTATG	0.0005855	0.0752584	0.0270505		GTATG	0.000727519	-0.00834287	0.802094
	GTAGA	0.000867387	0.026115	0.433158		GTAGA	0.00065259	0.173654	2.85e-07		GTAGA	0.00079626	-0.0750285	0.0239981
	GTAGC	0.000649104	0.0133921	0.687763		GTAGC	0.00052146	0.0754701	0.0266216		GTAGC	0.000744704	0.021962	0.509348
	GTAGT	0.000620383	-0.0295051	0.375838		GTAGT	0.00055501	0.0941484	0.00564141		GTAGT	0.000630134	-0.0808187	0.0150196
	GTAGG	0.000700803	-0.0400375	0.229387		GTAGG	0.00045132	0.0969867	0.00434779		GTAGG	0.000819174	-0.00465392	0.888808
	GTCAA	0.000591662	0.057298	0.0852815		GTCAA	0.00064954	0.0620949	0.0682628		GTCAA	0.000509836	0.00805893	0.808697
	GTCAC	0.000993762	-0.0513832	0.122845		GTCAC	0.00081726	0.0939237	0.00575735		GTCAC	0.000945201	-0.0515651	0.12111
	GTCAT	0.000873132	-0.062892	0.058871		GTCAT	0.00084776	0.0786934	0.0207777		GTCAT	0.00079626	0.0241928	0.467289
	GTCAG	0.00109716	-0.0494247	0.137793		GTCAG	0.00102463	0.120363	0.00039463		GTCAG	0.00116288	-0.041084	0.216922
	GTCCA	0.000758246	-0.0538306	0.105978		GTCCA	0.0008752	0.161224	1.93e-06		GTCCA	0.000842088	0.0316737	0.341215
	GTCCC	0.0012063	-0.0163182	0.624337		GTCCC	0.00102768	0.195886	6.53e-09		GTCCC	0.00158106	0.0461773	0.165143
	GTCCT	0.00134416	0.00220787	0.947175		GTCCT	0.00130823	0.146155	1.63e-05		GTCCT	0.00151232	0.0178661	0.591427
	GTCCG	0.000367634	0.0866825	0.00915785		GTCCG	0.00035374	0.0981658	0.00389432		GTCCG	0.000326524	0.0447391	0.178719
	GTCTA	0.000511242	0.00888002	0.78987		GTCTA	0.0005794	0.137684	4.95e-05		GTCTA	0.000658777	0.0273238	0.411643
	GTCTC	0.00132119	0.0339548	0.308098		GTCTC	0.00101548	0.191485	1.43e-08		GTCTC	0.001266	0.0350897	0.291665
	GTCTT	0.00125225	-0.0216537	0.515778		GTCTT	0.00108257	0.164298	1.22e-06		GTCTT	0.00123163	-0.0360691	0.278397
	GTCTG	0.00109141	-0.0254846	0.444347		GTCTG	0.00119845	0.15268	6.63e-06		GTCTG	0.00145504	-0.0506035	0.128213
	GTCGA	0.00016084	0.0364583	0.273772		GTCGA	0.00015857	0.0545788	0.109106		GTCGA	0.000120298	-0.00996963	0.76455
	GTCGC	0.000350402	0.108999	0.00103564		GTCGC	0.00033544	0.167914	7.02e-07		GTCGC	0.000389537	0.124457	0.000174396
	GTCGT	0.000206794	0.0150707	0.651073		GTCGT	0.00024091	0.070288	0.0389798		GTCGT	0.00018904	0.0215897	0.516554
	GTCGG	0.000333169	0.0853925	0.0102531		GTCGG	0.00035679	0.113128	0.00087085		GTCGG	0.000257782	0.0423398	0.203186
	GTTAA	0.00072378	-0.0788104	0.0178529		GTTAA	0.00060075	0.0926799	0.00643861		GTTAA	0.000664505	0.00642538	0.846935
	GTTAC	0.000591662	-0.0644973	0.0526874		GTTAC	0.0006038	0.0912835	0.00728906		GTTAC	0.000549935	-0.073453	0.0271306
	GTTAT	0.000695059	-0.0207893	0.53268		GTTAT	0.00052451	0.0910098	0.00746714		GTTAT	0.000549935	-0.0971568	0.0034371
	GTTAG	0.000700803	-0.023442	0.481712		GTTAG	0.00042693	0.108756	0.00137541		GTTAG	0.000710333	-0.0775388	0.019653
	GTTCA	0.000861643	-0.0820073	0.0136992		GTTCA	0.00095144	0.0838935	0.0136897		GTTCA	0.000916559	0.0180547	0.587518
	GTTCC	0.00101099	0.005891	0.859681		GTTCC	0.00099718	0.119753	0.00042259		GTTCC	0.00100249	-0.0314797	0.344181
	GTTCT	0.00141309	-0.0244635	0.462816		GTTCT	0.00122284	0.174692	2.41e-07		GTTCT	0.00152951	0.00974963	0.769597
	GTTCG	0.000166584	0.0462593	0.164861		GTTCG	0.00024091	0.102293	0.00262465		GTTCG	0.000217683	0.0256006	0.441768
	GTTTA	0.000919086	-0.0297393	0.372058		GTTTA	0.00066174	0.140713	3.35e-05		GTTTA	0.000882188	-0.0690763	0.0377419
	GTTTC	0.00114311	-0.0217994	0.512957		GTTTC	0.00104292	0.119745	0.00042296		GTTTC	0.00118007	-0.0218888	0.510761
	GTTTT	0.00182668	-0.0733176	0.0275874		GTTTT	0.00142716	0.0885461	0.00925334		GTTTT	0.00195342	-0.0836394	0.0118334
	GTTTG	0.00143033	-0.105993	0.00142434		GTTTG	0.001171	0.0978129	0.0040253		GTTTG	0.00135192	0.0270947	0.415578
	GTTGA	0.000741013	-0.0267987	0.421207		GTTGA	0.00070138	0.121366	0.00035236		GTTGA	0.000670234	-0.0217691	0.513074
	GTTGC	0.000758246	-0.0257942	0.438831		GTTGC	0.00067699	0.137788	4.88e-05		GTTGC	0.000733247	-0.00254667	0.939016
	GTTGT	0.000913342	-0.0398724	0.231315		GTTGT	0.00081116	0.155132	4.68e-06		GTTGT	0.00091083	0.0141981	0.669702
	GTTGG	0.00103397	-0.0127037	0.703031		GTTGG	0.00084471	0.154136	5.4e-06		GTTGG	0.00120871	0.00246874	0.940879
	GTGAA	0.00104546	-0.0194697	0.559013		GTGAA	0.00124724	0.125072	0.00023018		GTGAA	0.00100249	-0.00386039	0.907674
	GTGAC	0.00130395	-0.0331492	0.319723		GTGAC	0.00106732	0.122276	0.00031773		GTGAC	0.000899373	-0.0597266	0.0725123
	GTGAT	0.000821433	-0.0311516	0.349771		GTGAT	0.00082031	0.036952	0.278218		GTGAT	0.000813446	-0.0631047	0.057741
	GTGAG	0.00160266	-0.0180048	0.588964		GTGAG	0.00117405	0.148203	1.23e-05		GTGAG	0.00159252	-0.0364834	0.272909
	GTGCA	0.00108567	-0.00343432	0.917917		GTGCA	0.00110391	0.0923105	0.00665449		GTGCA	0.00103113	0.00155412	0.962762
	GTGCC	0.0012063	-0.0661683	0.0468362		GTGCC	0.00101243	0.125307	0.00022396		GTGCC	0.00104259	0.00808365	0.808121
	GTGCT	0.00126949	-0.032241	0.33317		GTGCT	0.00129603	0.155242	4.61e-06		GTGCT	0.00148941	-0.00842543	0.800177
	GTGCG	0.000534219	0.113794	0.00061276		GTGCG	0.00045742	0.0911097	0.0074017		GTGCG	0.000504107	0.146398	9.78431e-06
	GTGTA	0.000947807	-0.00898169	0.787521		GTGTA	0.00080202	0.105706	0.00187385		GTGTA	0.000905102	-0.0361694	0.277062
	GTGTC	0.00107418	-0.0437659	0.188856		GTGTC	0.00101243	0.159115	2.63e-06		GTGTC	0.00126027	-0.0212121	0.523918
	GTGTT	0.00132693	-0.048917	0.141888		GTGTT	0.00106732	0.139553	3.89e-05		GTGTT	0.00124881	-0.03375	0.31049
	GTGTG	0.0018554	-0.00571864	0.863745		GTGTG	0.00165892	0.161235	1.93e-06		GTGTG	0.00205653	0.00231157	0.944637
	GTGGA	0.00112588	-0.0113121	0.734257		GTGGA	0.00141801	0.125708	0.0002137		GTGGA	0.0013061	0.0216345	0.515684
	GTGGC	0.00137863	0.0194346	0.559722		GTGGC	0.00160403	0.154763	4.94e-06		GTGGC	0.00143212	0.056601	0.0888018
	GTGGT	0.00101099	0.0243995	0.463987		GTGGT	0.00126859	0.0794326	0.0196069		GTGGT	0.00135192	0.0213626	0.520976
	GTGGG	0.00195306	0.0254104	0.445674		GTGGG	0.00133263	0.179688	1.07e-07		GTGGG	0.00209663	0.0439336	0.186677
	GGAAA	0.0014533	0.0165483	0.619456		GGAAA	0.00161318	0.027306	0.423043		GGAAA	0.00156961	-0.0188906	0.570338
	GGAAC	0.00106269	0.0835861	0.0119818		GGAAC	0.0009179	0.129096	0.00014303		GGAAC	0.000922287	0.0194195	0.559591
	GGAAT	0.000815689	0.0191349	0.565793		GGAAT	0.00092095	0.0794103	0.0196413		GGAAT	0.000876459	-0.0347384	0.296525
	GGAAG	0.00162563	0.0188538	0.571514		GGAAG	0.00198217	0.148563	1.17e-05		GGAAG	0.00177583	0.054712	0.0999966
	GGACA	0.00106269	0.0169462	0.611057		GGACA	0.00133872	0.150876	8.53e-06		GGACA	0.00142639	0.011851	0.721813
	GGACC	0.00106269	0.0708765	0.0332075		GGACC	0.00104902	0.162739	1.54e-06		GGACC	0.00100821	0.151005	5.05181e-06
	GGACT	0.0010512	-0.0268618	0.420114		GGACT	0.00100328	0.173165	3.08e-07		GGACT	0.000991029	0.0251527	0.449801
	GGACG	0.000453799	0.118733	0.000349364		GGACG	0.00043608	0.112868	0.00089527		GGACG	0.000555664	0.099088	0.00284401
	GGATA	0.000557196	-0.0309161	0.353426		GGATA	0.0006221	0.0712232	0.036444		GGATA	0.000670234	0.00876831	0.792227
	GGATC	0.000620383	0.0589044	0.0768671		GGATC	0.00072273	0.125008	0.0002319		GGATC	0.000842088	0.00613738	0.853716
	GGATT	0.00076399	-0.0074697	0.822636		GGATT	0.00084471	0.168098	6.82e-07		GGATT	0.000790532	-0.00348851	0.916534
	GGATG	0.00103397	-0.00734002	0.825665		GGATG	0.00116185	0.151307	8.04e-06		GGATG	0.00132901	-0.0103731	0.75532
	GGAGA	0.00152798	0.0277925	0.404187		GGAGA	0.00200046	0.139502	3.92e-05		GGAGA	0.00170709	0.0671183	0.0435267
	GGAGC	0.00158542	0.0625719	0.0601736		GGAGC	0.00187239	0.21591	1.46e-10		GGAGC	0.00173573	0.0699709	0.0353244
	GGAGT	0.00100525	-0.0128993	0.698681		GGAGT	0.00112221	0.148249	1.23e-05		GGAGT	0.0010655	-0.0158414	0.634123
	GGAGG	0.00224027	0.034327	0.302822		GGAGG	0.00200656	0.174788	2.38e-07		GGAGG	0.00269239	0.0949696	0.00424299
	GGCAA	0.000741013	0.0475381	0.15348		GGCAA	0.00104597	0.0945186	0.005455		GGCAA	0.000882188	-0.0420032	0.206804
	GGCAC	0.00092483	-0.0540201	0.104753		GGCAC	0.00099718	0.122645	0.0003046		GGCAC	0.000945201	-0.0533272	0.108895
	GGCAT	0.000919086	0.0066694	0.841371		GGCAT	0.00081726	0.112836	0.00089833		GGCAT	0.000819174	-0.025316	0.446863
	GGCAG	0.0020105	0.0908637	0.00628894		GGCAG	0.00196387	0.221691	4.54e-11		GGCAG	0.00189613	0.0188405	0.57136
	GGCCA	0.00141309	0.134038	5.33352e-05		GGCCA	0.0014668	0.173868	2.75e-07		GGCCA	0.00131755	0.050249	0.130912
	GGCCC	0.00153372	0.0665503	0.0455779		GGCCC	0.00153084	0.201349	2.41e-09		GGCCC	0.00121444	0.0728765	0.0283617
	GGCCT	0.00140161	-0.0231581	0.487037		GGCCT	0.00157049	0.143097	2.45e-05		GGCCT	0.00173573	0.0449722	0.176464
	GGCCG	0.000919086	0.0672106	0.0434705		GGCCG	0.00098193	0.15416	5.38e-06		GGCCG	0.000916559	0.115006	0.000527323
	GGCTA	0.000913342	-0.0249954	0.453142		GGCTA	0.00074407	0.134128	7.74e-05		GGCTA	0.000824903	0.0121731	0.714578
	GGCTC	0.00144182	0.0566658	0.0887904		GGCTC	0.00156744	0.214796	1.82e-10		GGCTC	0.00150087	0.0713336	0.0318961
	GGCTT	0.00133267	-0.00023076	0.994475		GGCTT	0.00122894	0.166311	8.98e-07		GGCTT	0.0013863	-0.0407827	0.220316
	GGCTG	0.0019588	0.02778	0.404398		GGCTG	0.00218648	0.220041	6.36e-11		GGCTG	0.00238305	0.00641145	0.847263
	GGCGA	0.000356146	0.0577109	0.0830508		GGCGA	0.00041168	0.0740905	0.0295267		GGCGA	0.000452551	0.0692992	0.0371268
	GGCGC	0.000878876	0.136757	3.73583e-05		GGCGC	0.00090265	0.193295	1.04e-08		GGCGC	0.000784803	0.122768	0.000213778
	GGCGT	0.000580173	0.0689241	0.0383812		GGCGT	0.00040558	0.144059	2.16e-05		GGCGT	0.00041818	0.056096	0.0916909
	GGCGG	0.00172329	0.157716	1.91093e-06		GGCGG	0.00113136	0.210885	3.93e-10		GGCGG	0.0012259	0.138652	2.84476e-05
	GGTAA	0.000781223	-0.0109982	0.741363		GGTAA	0.00062514	0.122145	0.0003225		GGTAA	0.00060722	0.00452914	0.891771
	GGTAC	0.000545707	-0.0239234	0.472755		GGTAC	0.00039948	0.0561637	0.0991837		GGTAC	0.00049265	0.0166119	0.61772
	GGTAT	0.000620383	-0.0406522	0.222309		GGTAT	0.00046657	0.100227	0.00320333		GGTAT	0.000572849	0.0329777	0.321699
	GGTAG	0.000781223	-0.00291598	0.930271		GGTAG	0.00054281	0.0735031	0.0308439		GGTAG	0.000887916	-0.024484	0.461944
	GGTCA	0.00103972	-0.0396103	0.234398		GGTCA	0.00073493	0.0972474	0.00424361		GGTCA	0.000916559	-0.0425284	0.201179
	GGTCC	0.00105695	0.0176112	0.597135		GGTCC	0.000863	0.151889	7.41e-06		GGTCC	0.00132901	0.0535859	0.107187
	GGTCT	0.00092483	0.0281507	0.398154		GGTCT	0.00079592	0.108668	0.00138785		GGTCT	0.00124308	0.0344008	0.301248
	GGTCG	0.000292959	0.104328	0.00169368		GGTCG	0.00028665	0.0928705	0.00632975		GGTCG	0.000326524	0.118035	0.000373122
	GGTTA	0.000597406	-0.0340563	0.306653		GGTTA	0.00041473	0.0983888	0.00381354		GGTTA	0.000658777	-0.0286029	0.39009
	GGTTC	0.000775479	0.00056301	0.98652		GGTTC	0.00082031	0.103521	0.00232749		GGTTC	0.00103686	0.0329908	0.321506
	GGTTT	0.00140161	-0.0294771	0.37629		GGTTT	0.00095754	0.116597	0.00059914		GGTTT	0.00134047	0.0134982	0.68509
	GGTTG	0.000988017	-0.0603669	0.0698065		GGTTG	0.00074103	0.17971	1.07e-07		GGTTG	0.00101394	0.0179546	0.58959
	GGTGA	0.00138437	0.0430398	0.196304		GGTGA	0.00104597	0.105564	0.00190062		GGTGA	0.00119153	-0.0363904	0.274135
	GGTGC	0.00109716	-0.0406288	0.222576		GGTGC	0.00095449	0.158907	2.72e-06		GGTGC	0.0010655	0.0372205	0.263331
	GGTGT	0.00113737	-0.0141657	0.670756		GGTGT	0.00100633	0.128278	0.00015774		GGTGT	0.001266	-0.00834689	0.802001
	GGTGG	0.00190136	0.0507579	0.127473		GGTGG	0.00141191	0.147901	1.29e-05		GGTGG	0.00212527	0.0853023	0.0102493
	GGGAA	0.00148777	0.00647143	0.84602		GGGAA	0.00137532	0.118593	0.0004809		GGGAA	0.00175865	0.0448421	0.17772
	GGGAC	0.00124077	0.0503857	0.130292		GGGAC	0.00111611	0.188106	2.58e-08		GGGAC	0.00156388	0.0991322	0.00283161
	GGGAT	0.000942063	0.00407298	0.902722		GGGAT	0.00083861	0.174239	2.6e-07		GGGAT	0.00128318	-0.0174181	0.600761
	GGGAG	0.00220006	0.0157663	0.636107		GGGAG	0.00159793	0.197618	4.78e-09		GGGAG	0.00264083	0.0834975	0.011978
	GGGCA	0.00137288	0.0220371	0.50837		GGGCA	0.00132043	0.162143	1.68e-06		GGGCA	0.00142067	-0.014511	0.662868
	GGGCC	0.00149926	0.0660675	0.0471729		GGGCC	0.0014729	0.177549	1.52e-07		GGGCC	0.00152378	0.107951	0.00114383
	GGGCT	0.00167159	0.00582047	0.861344		GGGCT	0.00144546	0.197712	4.69e-09		GGGCT	0.00199924	0.052279	0.116038
	GGGCG	0.0016084	0.105756	0.00146021		GGGCG	0.00081116	0.168811	6.11e-07		GGGCG	0.00113997	0.116598	0.000440084
	GGGTA	0.000700803	-0.0207534	0.533389		GGGTA	0.00047877	0.130096	0.00012681		GGGTA	0.000807717	0.0249854	0.452821
	GGGTC	0.00096504	0.00127697	0.969433		GGGTC	0.00075627	0.116878	0.000581		GGGTC	0.00143785	0.0514496	0.121946
	GGGTT	0.00103397	-0.109017	0.00103364		GGGTT	0.00078372	0.15266	6.65e-06		GGGTT	0.00133474	-0.01453	0.662453
	GGGTG	0.00188413	0.00679315	0.838468		GGGTG	0.00099718	0.131418	0.000108		GGGTG	0.00202216	0.0497728	0.134606
	GGGGA	0.00164861	0.0008807	0.978916		GGGGA	0.00132348	0.207053	8.23e-10		GGGGA	0.00214246	0.0895382	0.00703275
	GGGGC	0.00221155	0.0347971	0.296245		GGGGC	0.00140276	0.185904	3.77e-08		GGGGC	0.00198779	0.0922452	0.00548431
	GGGGT	0.00129246	-0.00380358	0.909127		GGGGT	0.00074712	0.0667549	0.0499499		GGGGT	0.00164408	0.0796084	0.0166037
	GGGGG	0.00133267	0.0128726	0.699273		GGGGG	0.00076237	0.147788	1.31e-05		GGGGG	0.00156388	0.0999346	0.00261474
